# Supplementary material for: The genus Diplocheila Brullé, 1834 in Cambodia, with descriptions of two new species (Coleoptera, Carabidae, Licinini)
Source: Zookeys. 2021 Jun 16;1044:427–48. doi: 10.3897/zookeys.1044.60072 (PMC8222295; doi:10.3897/zookeys.1044.60072)
Supplement: XML Treatment for Diplocheila (Neorembus) latifrons ssp. latifrons [file zookeys.1044.60072-treatment1.xml]

<!DOCTYPE tp:taxon-treatment
  PUBLIC "-//TaxonX//DTD Taxonomic Treatment Publishing DTD v0 20100105//EN" "tax-treatment-NSO.dtd">
<tp:taxon-treatment xmlns:tp="http://www.plazi.org/taxpub"><tp:treatment-meta><kwd-group><label>Taxon classification</label><kwd><named-content xmlns:xlink="http://www.w3.org/1999/xlink" content-type="kingdom">Animalia</named-content></kwd><kwd><named-content xmlns:xlink="http://www.w3.org/1999/xlink" content-type="order">Coleoptera</named-content></kwd><kwd><named-content xmlns:xlink="http://www.w3.org/1999/xlink" content-type="family">Carabidae</named-content></kwd></kwd-group><mixed-citation publication-type="journal"><person-group><name><surname>Allegro</surname><given-names>Gianni</given-names></name><name><surname>Giachino</surname><given-names>Pier Mauro</given-names></name></person-group><article-title>The genus <italic><tp:taxon-name><tp:taxon-name-part taxon-name-part-type="genus" reg="Diplocheila">Diplocheila</tp:taxon-name-part></tp:taxon-name></italic> Brullé, 1834 in Cambodia, with descriptions of two new species (<tp:taxon-name><tp:taxon-name-part taxon-name-part-type="order">Coleoptera</tp:taxon-name-part></tp:taxon-name>, <tp:taxon-name><tp:taxon-name-part taxon-name-part-type="family">Carabidae</tp:taxon-name-part></tp:taxon-name>, <tp:taxon-name><tp:taxon-name-part taxon-name-part-type="tribe">Licinini</tp:taxon-name-part></tp:taxon-name>)</article-title><source>Zookeys</source><day>16</day><month>6</month><year>2021</year><volume>1044</volume><fpage>427</fpage><lpage>448</lpage><pub-id pub-id-type="doi">10.3897/zookeys.1044.60072</pub-id></mixed-citation></tp:treatment-meta><tp:nomenclature><tp:taxon-name><object-id xmlns:xlink="http://www.w3.org/1999/xlink" content-type="arpha" xlink:type="simple">662CE56D-E2A7-59D8-894A-C18070578185</object-id>
          <tp:taxon-name-part taxon-name-part-type="genus" reg="Diplocheila">Diplocheila</tp:taxon-name-part> (<tp:taxon-name-part taxon-name-part-type="subgenus" reg="Neorembus">Neorembus</tp:taxon-name-part>) <tp:taxon-name-part taxon-name-part-type="species" reg="latifrons">latifrons</tp:taxon-name-part> <tp:taxon-name-part taxon-name-part-type="infraspecific-rank">ssp.</tp:taxon-name-part> <tp:taxon-name-part taxon-name-part-type="subspecies" reg="latifrons">latifrons</tp:taxon-name-part></tp:taxon-name><tp:taxon-authority>(Dejean, 1831)</tp:taxon-authority><xref ref-type="fig" rid="F9">Figures 25</xref><xref ref-type="fig" rid="F10">, 32</xref><tp:nomenclature-citation-list><tp:nomenclature-citation><tp:taxon-name>
                <tp:taxon-name-part taxon-name-part-type="genus" reg="Rembus">Rembus</tp:taxon-name-part> <tp:taxon-name-part taxon-name-part-type="species" reg="latifrons">latifrons</tp:taxon-name-part></tp:taxon-name><comment><xref ref-type="bibr" rid="B14">Dejean 1831</xref>: 679</comment></tp:nomenclature-citation><tp:nomenclature-citation><tp:taxon-name>
                <tp:taxon-name-part taxon-name-part-type="genus" reg="Rembus">Rembus</tp:taxon-name-part> <tp:taxon-name-part taxon-name-part-type="species" reg="opacus">opacus</tp:taxon-name-part></tp:taxon-name><comment><xref ref-type="bibr" rid="B12">Chaudoir 1852</xref>: 67</comment></tp:nomenclature-citation><tp:nomenclature-citation><tp:taxon-name>
                <tp:taxon-name-part taxon-name-part-type="genus" reg="Rembus">Rembus</tp:taxon-name-part> <tp:taxon-name-part taxon-name-part-type="species" reg="opacus">opacus</tp:taxon-name-part></tp:taxon-name><comment>Chaudoir, 1852: <xref ref-type="bibr" rid="B8">Bates 1873</xref>: 265</comment></tp:nomenclature-citation><tp:nomenclature-citation><tp:taxon-name>
                <tp:taxon-name-part taxon-name-part-type="genus" reg="Rhembus">Rhembus</tp:taxon-name-part> <tp:taxon-name-part taxon-name-part-type="species" reg="opacus">opacus</tp:taxon-name-part></tp:taxon-name><comment>(Chaudoir, 1852): <xref ref-type="bibr" rid="B9">Bates 1889</xref>: 267</comment></tp:nomenclature-citation><tp:nomenclature-citation><tp:taxon-name>
                <tp:taxon-name-part taxon-name-part-type="genus" reg="Rhembus">Rhembus</tp:taxon-name-part> <tp:taxon-name-part taxon-name-part-type="species" reg="latifrons">latifrons</tp:taxon-name-part></tp:taxon-name><comment>(Dejean, 1831): <xref ref-type="bibr" rid="B10">Bates 1892</xref>: 327</comment></tp:nomenclature-citation><tp:nomenclature-citation><tp:taxon-name>
                <tp:taxon-name-part taxon-name-part-type="genus" reg="Diplochila">Diplochila</tp:taxon-name-part> <tp:taxon-name-part taxon-name-part-type="species" reg="latifrons">latifrons</tp:taxon-name-part></tp:taxon-name><comment>(Dejean, 1831): <xref ref-type="bibr" rid="B21">Lesne 1904</xref>: 72</comment></tp:nomenclature-citation><tp:nomenclature-citation><tp:taxon-name>
                <tp:taxon-name-part taxon-name-part-type="genus" reg="Diplochila">Diplochila</tp:taxon-name-part> <tp:taxon-name-part taxon-name-part-type="species" reg="latifrons">latifrons</tp:taxon-name-part></tp:taxon-name><comment>(Dejean, 1831): <xref ref-type="bibr" rid="B2">Andrewes 1922</xref>: 283</comment></tp:nomenclature-citation><tp:nomenclature-citation><tp:taxon-name>
                <tp:taxon-name-part taxon-name-part-type="genus" reg="Diplocheila">Diplocheila</tp:taxon-name-part> <tp:taxon-name-part taxon-name-part-type="species" reg="latifrons">latifrons</tp:taxon-name-part></tp:taxon-name><comment>(Dejean, 1831): <xref ref-type="bibr" rid="B3">Andrewes 1930</xref>: 150</comment></tp:nomenclature-citation><tp:nomenclature-citation><tp:taxon-name>
                <tp:taxon-name-part taxon-name-part-type="genus" reg="Submera">Submera</tp:taxon-name-part> <tp:taxon-name-part taxon-name-part-type="species" reg="latifrons">latifrons</tp:taxon-name-part></tp:taxon-name><comment>(Dejean, 1831): <xref ref-type="bibr" rid="B15">Habu 1956</xref>: 61</comment></tp:nomenclature-citation><tp:nomenclature-citation><tp:taxon-name>
                <tp:taxon-name-part taxon-name-part-type="genus" reg="Diplocheila">Diplocheila</tp:taxon-name-part> <tp:taxon-name-part taxon-name-part-type="species" reg="latifrons">latifrons</tp:taxon-name-part></tp:taxon-name><comment>(Dejean, 1831): <xref ref-type="bibr" rid="B5">Ball 1959</xref>: 41</comment></tp:nomenclature-citation><tp:nomenclature-citation><tp:taxon-name>
                <tp:taxon-name-part taxon-name-part-type="genus" reg="Diplocheila">Diplocheila</tp:taxon-name-part> <tp:taxon-name-part taxon-name-part-type="species" reg="latifrons">latifrons</tp:taxon-name-part></tp:taxon-name><comment>(Dejean, 1831): <xref ref-type="bibr" rid="B18">Kryzhanovskij et al. 1995</xref>: 159</comment></tp:nomenclature-citation><tp:nomenclature-citation><tp:taxon-name>
                <tp:taxon-name-part taxon-name-part-type="genus" reg="Diplocheila">Diplocheila</tp:taxon-name-part> <tp:taxon-name-part taxon-name-part-type="species" reg="latifrons">latifrons</tp:taxon-name-part></tp:taxon-name><comment>(Dejean, 1831): <xref ref-type="bibr" rid="B22">Lorenz 2005a</xref>: 343</comment></tp:nomenclature-citation><tp:nomenclature-citation><tp:taxon-name>
                <tp:taxon-name-part taxon-name-part-type="genus" reg="Diplocheila">Diplocheila</tp:taxon-name-part> <tp:taxon-name-part taxon-name-part-type="species" reg="latifrons">latifrons</tp:taxon-name-part></tp:taxon-name><comment>(Dejean, 1831): <xref ref-type="bibr" rid="B23">Lorenz 2005b</xref>: 580</comment></tp:nomenclature-citation><tp:nomenclature-citation><tp:taxon-name>
                <tp:taxon-name-part taxon-name-part-type="genus" reg="Diplocheila">Diplocheila</tp:taxon-name-part> <tp:taxon-name-part taxon-name-part-type="species" reg="latifrons">latifrons</tp:taxon-name-part></tp:taxon-name><comment>(Dejean, 1831): <xref ref-type="bibr" rid="B19">Lafer and Kataev 2008</xref>: 684</comment></tp:nomenclature-citation><tp:nomenclature-citation><tp:taxon-name>
                <tp:taxon-name-part taxon-name-part-type="genus" reg="Diplocheila">Diplocheila</tp:taxon-name-part> <tp:taxon-name-part taxon-name-part-type="species" reg="latifrons">latifrons</tp:taxon-name-part></tp:taxon-name><comment>(Dejean, 1831): <xref ref-type="bibr" rid="B16">Huber and Marggi 2017</xref>: 626</comment></tp:nomenclature-citation></tp:nomenclature-citation-list></tp:nomenclature><tp:treatment-sec sec-type="type locality" id="SECID0EGKAE"><title>Type locality.</title><p>Oriental India.</p></tp:treatment-sec><tp:treatment-sec sec-type="material" id="SECID0ELKAE"><title>Material examined.</title><p>Cambodia: 1 ♂ Kampong Chhnang Province, Khom Domnatpopol, Tonle Sap Lake, 21.V.2018, Rossi, Bernardi and Kong leg. (<abbrev xmlns:xlink="http://www.w3.org/1999/xlink" xlink:title="Gianni Allegro Collection, Moncalvo (AT), Italy" id="ABBRID0ERKAE" xlink:type="simple">CAl</abbrev>); 1 ♀ Lamphun, Mueang Lamphun District, near Umong, 24.II.2017, W. Rossi and V. Kong leg. (<abbrev xmlns:xlink="http://www.w3.org/1999/xlink" xlink:title="Gianni Allegro Collection, Moncalvo (AT), Italy" id="ABBRID0EVKAE" xlink:type="simple">CAl</abbrev>); 1 ♂ Banteay Meanchey, near Sisophon, campus of the Mean Chey University, 1.XI.2018, W. Rossi and V. Kong leg. (<abbrev xmlns:xlink="http://www.w3.org/1999/xlink" xlink:title="Gianni Allegro Collection, Moncalvo (AT), Italy" id="ABBRID0EZKAE" xlink:type="simple">CAl</abbrev>);1 ♂ Banteay Meanchey, near Sisophon, campus of the Mean Chey University, 20.V.2019, W. Rossi and V. Kong leg. (<abbrev xmlns:xlink="http://www.w3.org/1999/xlink" xlink:title="Pier Mauro Giachino Collection, San Martino Canavese (TO), Italy" id="ABBRID0E4KAE" xlink:type="simple">CGi</abbrev>); 1 ♀ Mean Chey, 20.V.2019, W. Rossi and V. Kong leg. (<abbrev xmlns:xlink="http://www.w3.org/1999/xlink" xlink:title="Gianni Allegro Collection, Moncalvo (AT), Italy" id="ABBRID0EBLAE" xlink:type="simple">CAl</abbrev>); 1 ♀ Kampong Chhnang, Rolea B’ier District, Ourung Village, 20–23.V.2018, Rossi, Bernardi and Kong leg. (<abbrev xmlns:xlink="http://www.w3.org/1999/xlink" xlink:title="Pier Mauro Giachino Collection, San Martino Canavese (TO), Italy" id="ABBRID0EFLAE" xlink:type="simple">CGi</abbrev>).</p><p>Thailand: 1 ♂ 1 ♀ Chiang Mai, 6.V.1988 (<abbrev xmlns:xlink="http://www.w3.org/1999/xlink" xlink:title="Pier Mauro Giachino Collection, San Martino Canavese (TO), Italy" id="ABBRID0ELLAE" xlink:type="simple">CGi</abbrev>). India: 1 ♀ Uttar Pradesh, Jhansi District, Babina, VIII.1987 (<abbrev xmlns:xlink="http://www.w3.org/1999/xlink" xlink:title="Pier Mauro Giachino Collection, San Martino Canavese (TO), Italy" id="ABBRID0EPLAE" xlink:type="simple">CGi</abbrev>).</p></tp:treatment-sec><tp:treatment-sec sec-type="remarks" id="SECID0ETLAE"><title>Remarks.</title><p><italic><tp:taxon-name><tp:taxon-name-part taxon-name-part-type="genus" reg="Diplocheila">Diplocheila</tp:taxon-name-part> <tp:taxon-name-part taxon-name-part-type="species" reg="latifrons">latifrons</tp:taxon-name-part></tp:taxon-name></italic> is the only species belonging to subgenus <tp:taxon-name><tp:taxon-name-part taxon-name-part-type="genus" reg="Diplocheila"/><tp:taxon-name-part taxon-name-part-type="subgenus" reg="Neorembus">Neorembus</tp:taxon-name-part></tp:taxon-name>. Two subspecies are known: the nominotypical one, which is widely distributed across China, Korea, Japan, India, Myanmar, the Russian Far East, Vietnam, Laos, Cambodia, Thailand and Indonesia, and the ssp. <tp:taxon-name><tp:taxon-name-part taxon-name-part-type="genus" reg="Diplocheila"/><tp:taxon-name-part taxon-name-part-type="species" reg="latifrons"/><tp:taxon-name-part taxon-name-part-type="subspecies" reg="darlingtoni">darlingtoni</tp:taxon-name-part></tp:taxon-name> Ball, 1959, which is only recorded from the Philippines (<xref ref-type="bibr" rid="B2">Andrewes 1922</xref>; <xref ref-type="bibr" rid="B5">Ball 1959</xref>).</p><p>Head, base of elytra, and aedeagus are also illustrated by <xref ref-type="bibr" rid="B19">Lafer and Kataev (2008)</xref>.</p></tp:treatment-sec><tp:treatment-sec><!--Section generated to contain objects referenced in tp:taxon-treatment.--><fig id="F9" position="float" orientation="portrait"><object-id xmlns:xlink="http://www.w3.org/1999/xlink" content-type="doi" xlink:type="simple">10.3897/zookeys.1044.60072.figures20-25</object-id><object-id xmlns:xlink="http://www.w3.org/1999/xlink" content-type="arpha" xlink:type="simple">C95CBA2F-E502-5D90-84FF-1EE311F4055F</object-id><label>Figures 20–25.</label><caption><p>Aedeagus in lateral view of <italic><tp:taxon-name><tp:taxon-name-part taxon-name-part-type="genus" reg="Diplocheila">Diplocheila</tp:taxon-name-part></tp:taxon-name></italic> species <bold>20</bold><italic><tp:taxon-name><tp:taxon-name-part taxon-name-part-type="genus" reg="Diplocheila">D.</tp:taxon-name-part> <tp:taxon-name-part taxon-name-part-type="species" reg="laevigata">laevigata</tp:taxon-name-part></tp:taxon-name></italic> from Cambodia <bold>21</bold><italic><tp:taxon-name><tp:taxon-name-part taxon-name-part-type="genus" reg="Diplocheila">Diplocheila</tp:taxon-name-part></tp:taxon-name></italic> sp. from Thailand <bold>22</bold><italic><tp:taxon-name><tp:taxon-name-part taxon-name-part-type="genus" reg="Diplocheila">D.</tp:taxon-name-part> <tp:taxon-name-part taxon-name-part-type="species" reg="walterrossii">walterrossii</tp:taxon-name-part></tp:taxon-name></italic> sp. nov. <abbrev xmlns:xlink="http://www.w3.org/1999/xlink" xlink:title="holotype" id="ABBRID0ECNAI" xlink:type="simple">HT</abbrev><bold>23</bold><italic><tp:taxon-name><tp:taxon-name-part taxon-name-part-type="genus" reg="Diplocheila">D.</tp:taxon-name-part> <tp:taxon-name-part taxon-name-part-type="species" reg="erwini">erwini</tp:taxon-name-part></tp:taxon-name></italic> sp. nov. <abbrev xmlns:xlink="http://www.w3.org/1999/xlink" xlink:title="holotype" id="ABBRID0ETNAI" xlink:type="simple">HT</abbrev><bold>24</bold><italic><tp:taxon-name><tp:taxon-name-part taxon-name-part-type="genus" reg="Diplocheila">D.</tp:taxon-name-part> <tp:taxon-name-part taxon-name-part-type="species" reg="laevis">laevis</tp:taxon-name-part></tp:taxon-name></italic> from Cambodia <bold>25</bold><italic><tp:taxon-name><tp:taxon-name-part taxon-name-part-type="genus" reg="Diplocheila">D.</tp:taxon-name-part> <tp:taxon-name-part taxon-name-part-type="species" reg="latifrons">latifrons</tp:taxon-name-part></tp:taxon-name></italic> from Cambodia.</p></caption><graphic xmlns:xlink="http://www.w3.org/1999/xlink" xlink:href="zookeys-1044-427-g009.jpg" position="float" orientation="portrait" xlink:type="simple" id="oo_554100.jpg"><uri content-type="original_file" xlink:type="simple">https://binary.pensoft.net/fig/554100</uri></graphic></fig><fig id="F10" position="float" orientation="portrait"><object-id xmlns:xlink="http://www.w3.org/1999/xlink" content-type="doi" xlink:type="simple">10.3897/zookeys.1044.60072.figures26-32</object-id><object-id xmlns:xlink="http://www.w3.org/1999/xlink" content-type="arpha" xlink:type="simple">D4D87042-C8BD-5D27-A50D-AC72C62EA26E</object-id><label>Figures 26–32.</label><caption><p>Aedeagus in dorsal view of <italic><tp:taxon-name><tp:taxon-name-part taxon-name-part-type="genus" reg="Diplocheila">Diplocheila</tp:taxon-name-part></tp:taxon-name></italic> species <bold>26</bold><italic><tp:taxon-name><tp:taxon-name-part taxon-name-part-type="genus" reg="Diplocheila">D.</tp:taxon-name-part> <tp:taxon-name-part taxon-name-part-type="species" reg="laevigata">laevigata</tp:taxon-name-part></tp:taxon-name></italic><abbrev xmlns:xlink="http://www.w3.org/1999/xlink" xlink:title="holotype" id="ABBRID0ESPAI" xlink:type="simple">HT</abbrev><bold>27</bold><italic><tp:taxon-name><tp:taxon-name-part taxon-name-part-type="genus" reg="Diplocheila">D.</tp:taxon-name-part> <tp:taxon-name-part taxon-name-part-type="species" reg="laevigata">laevigata</tp:taxon-name-part></tp:taxon-name></italic> from Cambodia <bold>28</bold><italic><tp:taxon-name><tp:taxon-name-part taxon-name-part-type="genus" reg="Diplocheila">Diplocheila</tp:taxon-name-part></tp:taxon-name></italic> sp. from Thailand <bold>29</bold><italic><tp:taxon-name><tp:taxon-name-part taxon-name-part-type="genus" reg="Diplocheila">D.</tp:taxon-name-part> <tp:taxon-name-part taxon-name-part-type="species" reg="walterrossii">walterrossii</tp:taxon-name-part></tp:taxon-name></italic> sp. nov. <abbrev xmlns:xlink="http://www.w3.org/1999/xlink" xlink:title="holotype" id="ABBRID0EZQAI" xlink:type="simple">HT</abbrev><bold>30</bold><italic><tp:taxon-name><tp:taxon-name-part taxon-name-part-type="genus" reg="Diplocheila">D.</tp:taxon-name-part> <tp:taxon-name-part taxon-name-part-type="species" reg="erwini">erwini</tp:taxon-name-part></tp:taxon-name></italic> sp. nov. <abbrev xmlns:xlink="http://www.w3.org/1999/xlink" xlink:title="holotype" id="ABBRID0EKRAI" xlink:type="simple">HT</abbrev><bold>31</bold><italic><tp:taxon-name><tp:taxon-name-part taxon-name-part-type="genus" reg="Diplocheila">D.</tp:taxon-name-part> <tp:taxon-name-part taxon-name-part-type="species" reg="laevis">laevis</tp:taxon-name-part></tp:taxon-name></italic> from Cambodia <bold>32</bold><italic><tp:taxon-name><tp:taxon-name-part taxon-name-part-type="genus" reg="Diplocheila">D.</tp:taxon-name-part> <tp:taxon-name-part taxon-name-part-type="species" reg="latifrons">latifrons</tp:taxon-name-part></tp:taxon-name></italic> from Cambodia.</p></caption><graphic xmlns:xlink="http://www.w3.org/1999/xlink" xlink:href="zookeys-1044-427-g010.jpg" position="float" orientation="portrait" xlink:type="simple" id="oo_554101.jpg"><uri content-type="original_file" xlink:type="simple">https://binary.pensoft.net/fig/554101</uri></graphic></fig></tp:treatment-sec><ref-list><ref id="B14"><mixed-citation xmlns:xlink="http://www.w3.org/1999/xlink" xlink:type="simple"><person-group><name name-style="western"><surname>Dejean</surname><given-names>PFMA</given-names></name></person-group> (<year>1831</year>) <source>Spécies Générales des Coléoptères de la collection de M. le Comte Dejean (Vol. V).</source><publisher-name>Mequignon-Marvis</publisher-name>, <publisher-loc>Paris</publisher-loc>, <size units="page">883 pp</size>.</mixed-citation></ref><ref id="B12"><mixed-citation xmlns:xlink="http://www.w3.org/1999/xlink" xlink:type="simple"><person-group><name name-style="western"><surname>Chaudoir</surname><given-names>M de</given-names></name></person-group> (<year>1852</year>) <article-title>Mémoire sur la familie des carabiques. 3<sup>e</sup> partie.</article-title><source>Bulletin de la Société Impériale des Naturalistes de Moscou</source><volume>25</volume>(<issue>1</issue>): <fpage>3</fpage>–<lpage>104</lpage>.</mixed-citation></ref><ref id="B8"><mixed-citation xmlns:xlink="http://www.w3.org/1999/xlink" xlink:type="simple"><person-group><name name-style="western"><surname>Bates</surname><given-names>HW</given-names></name></person-group> (<year>1873</year>) On the geodephagous <tp:taxon-name><tp:taxon-name-part taxon-name-part-type="order">Coleoptera</tp:taxon-name-part></tp:taxon-name> from Japan. X. Transactions of the Royal Entomological Society of London: 219–322. <ext-link xlink:type="simple" ext-link-type="doi" xlink:href="10.1111/j.1365-2311.1873.tb00643.x">https://doi.org/10.1111/j.1365-2311.1873.tb00643.x</ext-link></mixed-citation></ref><ref id="B9"><mixed-citation xmlns:xlink="http://www.w3.org/1999/xlink" xlink:type="simple"><person-group><name name-style="western"><surname>Bates</surname><given-names>HW</given-names></name></person-group> (<year>1889</year>) <article-title>Contributions a la faune Indo-Chinoise, 3<sup>e</sup> Mémoire (1), <tp:taxon-name><tp:taxon-name-part taxon-name-part-type="family">Carabidae</tp:taxon-name-part></tp:taxon-name>.</article-title><source>Annales de la Société Entomologique de France</source><volume>9</volume>: <fpage>261</fpage>–<lpage>286</lpage>.</mixed-citation></ref><ref id="B10"><mixed-citation xmlns:xlink="http://www.w3.org/1999/xlink" xlink:type="simple"><person-group><name name-style="western"><surname>Bates</surname><given-names>HW</given-names></name></person-group> (<year>1892</year>) <article-title>Viaggio di Leonardo Fea in Birmania e regioni vicine. XLIV. List of the <tp:taxon-name><tp:taxon-name-part taxon-name-part-type="family">Carabidae</tp:taxon-name-part></tp:taxon-name>.</article-title><source>Annali del Museo civico di Storia naturale di Genova</source><volume>32</volume>: <fpage>265</fpage>–<lpage>248</lpage>.</mixed-citation></ref><ref id="B21"><mixed-citation xmlns:xlink="http://www.w3.org/1999/xlink" xlink:type="simple"><person-group><name name-style="western"><surname>Lesne</surname><given-names>MP</given-names></name></person-group> (<year>1904</year>) <article-title>Famille des carabides.</article-title><source>Mission Pavie d’Indo Chine</source><volume>3</volume>: <fpage>62</fpage>–<lpage>75</lpage>.</mixed-citation></ref><ref id="B2"><mixed-citation xmlns:xlink="http://www.w3.org/1999/xlink" xlink:type="simple"><person-group><name name-style="western"><surname>Andrewes</surname><given-names>HE</given-names></name></person-group> (<year>1922</year>) Papers on Oriental <tp:taxon-name><tp:taxon-name-part taxon-name-part-type="family">Carabidae</tp:taxon-name-part></tp:taxon-name>. VII. The Annals and Magazine of Natural History (Series 9) 52: 281–295. <ext-link xlink:type="simple" ext-link-type="doi" xlink:href="10.1080/00222932208632677">https://doi.org/10.1080/00222932208632677</ext-link></mixed-citation></ref><ref id="B3"><mixed-citation xmlns:xlink="http://www.w3.org/1999/xlink" xlink:type="simple"><person-group><name name-style="western"><surname>Andrewes</surname><given-names>HE</given-names></name></person-group> (<year>1930</year>) <source>Catalogue of Indian insects. Part 18 – <tp:taxon-name><tp:taxon-name-part taxon-name-part-type="family">Carabidae</tp:taxon-name-part></tp:taxon-name>.</source><publisher-name>Government of India Central Publication Branch</publisher-name>, <publisher-loc>Calcutta</publisher-loc>, <size units="page">389 pp</size>.</mixed-citation></ref><ref id="B15"><mixed-citation xmlns:xlink="http://www.w3.org/1999/xlink" xlink:type="simple"><person-group><name name-style="western"><surname>Habu</surname><given-names>A</given-names></name></person-group> (<year>1956</year>) <article-title>On the species of <italic><tp:taxon-name><tp:taxon-name-part taxon-name-part-type="genus">Diplocheila</tp:taxon-name-part></tp:taxon-name></italic> (<tp:taxon-name><tp:taxon-name-part taxon-name-part-type="order">Coleoptera</tp:taxon-name-part></tp:taxon-name>, <tp:taxon-name><tp:taxon-name-part taxon-name-part-type="family">Carabidae</tp:taxon-name-part></tp:taxon-name>) and its allied genera of Japan.</article-title><source>Bulletin of the National Institute of Agricultural Sciences (Series C)</source><volume>6</volume>: <fpage>49</fpage>–<lpage>73</lpage>.</mixed-citation></ref><ref id="B5"><mixed-citation xmlns:xlink="http://www.w3.org/1999/xlink" xlink:type="simple"><person-group><name name-style="western"><surname>Ball</surname><given-names>GE</given-names></name></person-group> (<year>1959</year>) <article-title>A taxonomic study of the North American <tp:taxon-name><tp:taxon-name-part taxon-name-part-type="tribe">Licinini</tp:taxon-name-part></tp:taxon-name>, with notes on the Old World species of the genus <italic><tp:taxon-name><tp:taxon-name-part taxon-name-part-type="genus">Diplocheila</tp:taxon-name-part></tp:taxon-name></italic> Brullé (<tp:taxon-name><tp:taxon-name-part taxon-name-part-type="order">Coleoptera</tp:taxon-name-part></tp:taxon-name>).</article-title><source>Memoirs of the American Entomological Society</source><volume>16</volume>: <fpage>1</fpage>–<lpage>258</lpage>.</mixed-citation></ref><ref id="B18"><mixed-citation xmlns:xlink="http://www.w3.org/1999/xlink" xlink:type="simple"><person-group><name name-style="western"><surname>Kryzhanovskij</surname><given-names>OL</given-names></name><name name-style="western"><surname>Belousov</surname><given-names>IA</given-names></name><name name-style="western"><surname>Kabak</surname><given-names>II</given-names></name><name name-style="western"><surname>Kataev</surname><given-names>BM</given-names></name><name name-style="western"><surname>Makarov</surname><given-names>KV</given-names></name><name name-style="western"><surname>Shilenkov</surname><given-names>VG</given-names></name></person-group> (<year>1995</year>) <source>A Checklist of the Ground Beetles of Russia and Adjacent Lands (<tp:taxon-name><tp:taxon-name-part taxon-name-part-type="class">Insecta</tp:taxon-name-part></tp:taxon-name>, <tp:taxon-name><tp:taxon-name-part taxon-name-part-type="order">Coleoptera</tp:taxon-name-part></tp:taxon-name>, <tp:taxon-name><tp:taxon-name-part taxon-name-part-type="family">Carabidae</tp:taxon-name-part></tp:taxon-name>).</source><publisher-name>Pensoft</publisher-name>, <publisher-loc>Sofia-Moscow</publisher-loc>, <size units="page">271 pp</size>.</mixed-citation></ref><ref id="B22"><mixed-citation xmlns:xlink="http://www.w3.org/1999/xlink" xlink:type="simple"><person-group><name name-style="western"><surname>Lorenz</surname><given-names>W</given-names></name></person-group> (<year>2005a</year>) <source>Systematic List of Extant Ground Beetles of the World (<tp:taxon-name><tp:taxon-name-part taxon-name-part-type="class">Insecta</tp:taxon-name-part></tp:taxon-name><tp:taxon-name><tp:taxon-name-part taxon-name-part-type="order">Coleoptera</tp:taxon-name-part></tp:taxon-name> Geadephaga: <tp:taxon-name><tp:taxon-name-part taxon-name-part-type="family">Trachypachidae</tp:taxon-name-part></tp:taxon-name> and <tp:taxon-name><tp:taxon-name-part taxon-name-part-type="family">Carabidae</tp:taxon-name-part></tp:taxon-name> Incl. <tp:taxon-name><tp:taxon-name-part taxon-name-part-type="subfamily">Paussinae</tp:taxon-name-part></tp:taxon-name>, <tp:taxon-name><tp:taxon-name-part taxon-name-part-type="subfamily">Cicindelinae</tp:taxon-name-part></tp:taxon-name>, <tp:taxon-name><tp:taxon-name-part taxon-name-part-type="subfamily">Rhysodinae</tp:taxon-name-part></tp:taxon-name>).</source><publisher-name>Published by the author</publisher-name>, <publisher-loc>Tutzing</publisher-loc>, <size units="page">530 pp</size>.</mixed-citation></ref><ref id="B23"><mixed-citation xmlns:xlink="http://www.w3.org/1999/xlink" xlink:type="simple"><person-group><name name-style="western"><surname>Lorenz</surname><given-names>W</given-names></name></person-group> (<year>2005b</year>) <source>Nomina Carabidarum. A Directory of the Scientific Names of Ground Beetles (<tp:taxon-name><tp:taxon-name-part taxon-name-part-type="class">Insecta</tp:taxon-name-part></tp:taxon-name><tp:taxon-name><tp:taxon-name-part taxon-name-part-type="order">Coleoptera</tp:taxon-name-part></tp:taxon-name> ‘Geadephaga’: <tp:taxon-name><tp:taxon-name-part taxon-name-part-type="family">Trachypachidae</tp:taxon-name-part></tp:taxon-name> and <tp:taxon-name><tp:taxon-name-part taxon-name-part-type="family">Carabidae</tp:taxon-name-part></tp:taxon-name> incl. <tp:taxon-name><tp:taxon-name-part taxon-name-part-type="subfamily">Paussinae</tp:taxon-name-part></tp:taxon-name>, <tp:taxon-name><tp:taxon-name-part taxon-name-part-type="subfamily">Cicindelinae</tp:taxon-name-part></tp:taxon-name>, <tp:taxon-name><tp:taxon-name-part taxon-name-part-type="subfamily">Rhysodinae</tp:taxon-name-part></tp:taxon-name>). (2<sup>nd</sup> Edn.).</source><publisher-name>Published by the author</publisher-name>, <publisher-loc>Tutzing</publisher-loc>, <size units="page">993 pp</size>.</mixed-citation></ref><ref id="B19"><mixed-citation xmlns:xlink="http://www.w3.org/1999/xlink" xlink:type="simple"><person-group><name name-style="western"><surname>Lafer</surname><given-names>GS</given-names></name><name name-style="western"><surname>Kataev</surname><given-names>BM</given-names></name></person-group> (<year>2008</year>) <article-title>On the species of the genus <italic><tp:taxon-name><tp:taxon-name-part taxon-name-part-type="genus">Diplocheila</tp:taxon-name-part></tp:taxon-name></italic> Brullé (<tp:taxon-name><tp:taxon-name-part taxon-name-part-type="order">Coleoptera</tp:taxon-name-part></tp:taxon-name>: <tp:taxon-name><tp:taxon-name-part taxon-name-part-type="family">Carabidae</tp:taxon-name-part></tp:taxon-name>) of the Far East of Russia, with a brief review of the East Asian species.</article-title><source>Entomological Review</source><volume>88</volume>(<issue>6</issue>): <fpage>679</fpage>–<lpage>695</lpage>. <ext-link xlink:type="simple" ext-link-type="doi" xlink:href="10.1134/S0013873808060079">https://doi.org/10.1134/S0013873808060079</ext-link></mixed-citation></ref><ref id="B16"><mixed-citation xmlns:xlink="http://www.w3.org/1999/xlink" xlink:type="simple"><person-group><name name-style="western"><surname>Huber</surname><given-names>C</given-names></name><name name-style="western"><surname>Marggi</surname><given-names>W</given-names></name></person-group> (<year>2017</year>) <article-title><tp:taxon-name><tp:taxon-name-part taxon-name-part-type="tribe">Licinini</tp:taxon-name-part></tp:taxon-name>.</article-title> In: <person-group><name name-style="western"><surname>Löbl</surname><given-names>I</given-names></name><name name-style="western"><surname>Löbl</surname><given-names>D</given-names></name></person-group> (<role>Eds</role>) <issue-title>Catalogue of Palaearctic Coleoptera.</issue-title><source><tp:taxon-name><tp:taxon-name-part taxon-name-part-type="suborder">Archostemata</tp:taxon-name-part></tp:taxon-name> – <tp:taxon-name><tp:taxon-name-part taxon-name-part-type="suborder">Myxophaga</tp:taxon-name-part></tp:taxon-name> – <tp:taxon-name><tp:taxon-name-part taxon-name-part-type="suborder">Adephaga</tp:taxon-name-part></tp:taxon-name> (Vol. 1). Revised and Updated Edition. Koninklijke Brill NV, Leiden</source>, <fpage>621</fpage>–<lpage>577</lpage>.</mixed-citation></ref></ref-list></tp:taxon-treatment>
