# Supplementary material for: The genus Diplocheila Brullé, 1834 in Cambodia, with descriptions of two new species (Coleoptera, Carabidae, Licinini)
Source: Zookeys. 2021 Jun 16;1044:427–48. doi: 10.3897/zookeys.1044.60072 (PMC8222295; doi:10.3897/zookeys.1044.60072)
Supplement: XML Treatment for Diplocheila (Diplocheila) laevigata [file zookeys.1044.60072-treatment3.xml]

<!DOCTYPE tp:taxon-treatment
  PUBLIC "-//TaxonX//DTD Taxonomic Treatment Publishing DTD v0 20100105//EN" "tax-treatment-NSO.dtd">
<tp:taxon-treatment xmlns:tp="http://www.plazi.org/taxpub"><tp:treatment-meta><kwd-group><label>Taxon classification</label><kwd><named-content xmlns:xlink="http://www.w3.org/1999/xlink" content-type="kingdom">Animalia</named-content></kwd><kwd><named-content xmlns:xlink="http://www.w3.org/1999/xlink" content-type="order">Coleoptera</named-content></kwd><kwd><named-content xmlns:xlink="http://www.w3.org/1999/xlink" content-type="family">Carabidae</named-content></kwd></kwd-group><mixed-citation publication-type="journal"><person-group><name><surname>Allegro</surname><given-names>Gianni</given-names></name><name><surname>Giachino</surname><given-names>Pier Mauro</given-names></name></person-group><article-title>The genus <italic><tp:taxon-name><tp:taxon-name-part taxon-name-part-type="genus" reg="Diplocheila">Diplocheila</tp:taxon-name-part></tp:taxon-name></italic> Brullé, 1834 in Cambodia, with descriptions of two new species (<tp:taxon-name><tp:taxon-name-part taxon-name-part-type="order">Coleoptera</tp:taxon-name-part></tp:taxon-name>, <tp:taxon-name><tp:taxon-name-part taxon-name-part-type="family">Carabidae</tp:taxon-name-part></tp:taxon-name>, <tp:taxon-name><tp:taxon-name-part taxon-name-part-type="tribe">Licinini</tp:taxon-name-part></tp:taxon-name>)</article-title><source>Zookeys</source><day>16</day><month>6</month><year>2021</year><volume>1044</volume><fpage>427</fpage><lpage>448</lpage><pub-id pub-id-type="doi">10.3897/zookeys.1044.60072</pub-id></mixed-citation></tp:treatment-meta><tp:nomenclature><tp:taxon-name><object-id xmlns:xlink="http://www.w3.org/1999/xlink" content-type="arpha" xlink:type="simple">382C4F21-4C4D-5D4F-801E-642E5B814422</object-id>
            <tp:taxon-name-part taxon-name-part-type="genus" reg="Diplocheila">Diplocheila</tp:taxon-name-part> (<tp:taxon-name-part taxon-name-part-type="subgenus" reg="Diplocheila">Diplocheila</tp:taxon-name-part>) <tp:taxon-name-part taxon-name-part-type="species" reg="laevigata">laevigata</tp:taxon-name-part></tp:taxon-name><tp:taxon-authority>(Bates, 1892)</tp:taxon-authority><xref ref-type="fig" rid="F2">Figures 2</xref><xref ref-type="fig" rid="F6">, 6</xref><xref ref-type="fig" rid="F6">, 8</xref><xref ref-type="fig" rid="F7">, 12</xref><xref ref-type="fig" rid="F7">, 14</xref><xref ref-type="fig" rid="F8">, 18</xref><xref ref-type="fig" rid="F9">, 20</xref><xref ref-type="fig" rid="F10">, 26</xref><xref ref-type="fig" rid="F10">, 27</xref><tp:nomenclature-citation-list><tp:nomenclature-citation><tp:taxon-name>
                <tp:taxon-name-part taxon-name-part-type="genus" reg="Rembus">Rembus</tp:taxon-name-part> <tp:taxon-name-part taxon-name-part-type="species" reg="politus">politus</tp:taxon-name-part></tp:taxon-name><comment><xref ref-type="bibr" rid="B25">MacLeay 1825</xref>: 16</comment></tp:nomenclature-citation><tp:nomenclature-citation><tp:taxon-name>
                <tp:taxon-name-part taxon-name-part-type="genus" reg="Rembus">Rembus</tp:taxon-name-part> <tp:taxon-name-part taxon-name-part-type="species" reg="politus">politus</tp:taxon-name-part></tp:taxon-name><comment>MacLeay, 1825: <xref ref-type="bibr" rid="B26">Redtenbacher 1867</xref>: 10</comment></tp:nomenclature-citation><tp:nomenclature-citation><tp:taxon-name>
                <tp:taxon-name-part taxon-name-part-type="genus" reg="Rhembus">Rhembus</tp:taxon-name-part> <tp:taxon-name-part taxon-name-part-type="species" reg="laevigatus">laevigatus</tp:taxon-name-part></tp:taxon-name><comment><xref ref-type="bibr" rid="B10">Bates 1892</xref>: 326</comment></tp:nomenclature-citation><tp:nomenclature-citation><tp:taxon-name>
                <tp:taxon-name-part taxon-name-part-type="genus" reg="Eccoptogenius">Eccoptogenius</tp:taxon-name-part> <tp:taxon-name-part taxon-name-part-type="species" reg="moestus">moestus</tp:taxon-name-part></tp:taxon-name><comment><xref ref-type="bibr" rid="B9">Bates 1889</xref>: 267</comment></tp:nomenclature-citation><tp:nomenclature-citation><tp:taxon-name>
                <tp:taxon-name-part taxon-name-part-type="genus" reg="Eccoptogenius">Eccoptogenius</tp:taxon-name-part> <tp:taxon-name-part taxon-name-part-type="species" reg="moestus">moestus</tp:taxon-name-part></tp:taxon-name><comment>Bates, 1889: <xref ref-type="bibr" rid="B1">Andrewes 1921</xref>: 176</comment></tp:nomenclature-citation><tp:nomenclature-citation><tp:taxon-name>
                <tp:taxon-name-part taxon-name-part-type="genus" reg="Diplochila">Diplochila</tp:taxon-name-part> <tp:taxon-name-part taxon-name-part-type="species" reg="laevigata">laevigata</tp:taxon-name-part></tp:taxon-name><comment>(Bates, 1892): <xref ref-type="bibr" rid="B1">Andrewes 1921</xref>: 177</comment></tp:nomenclature-citation><tp:nomenclature-citation><tp:taxon-name>
                <tp:taxon-name-part taxon-name-part-type="genus" reg="Diplochila">Diplochila</tp:taxon-name-part> <tp:taxon-name-part taxon-name-part-type="species" reg="laevigata">laevigata</tp:taxon-name-part></tp:taxon-name><comment>(Bates, 1892): <xref ref-type="bibr" rid="B2">Andrewes 1922</xref>: 282</comment></tp:nomenclature-citation><tp:nomenclature-citation><tp:taxon-name>
                <tp:taxon-name-part taxon-name-part-type="genus" reg="Diplocheila">Diplocheila</tp:taxon-name-part> <tp:taxon-name-part taxon-name-part-type="species" reg="laevigata">laevigata</tp:taxon-name-part></tp:taxon-name><comment>(Bates, 1892): <xref ref-type="bibr" rid="B3">Andrewes 1930</xref>: 149</comment></tp:nomenclature-citation><tp:nomenclature-citation><tp:taxon-name>
                <tp:taxon-name-part taxon-name-part-type="genus" reg="Diplocheila">Diplocheila</tp:taxon-name-part> <tp:taxon-name-part taxon-name-part-type="species" reg="laevigata">laevigata</tp:taxon-name-part></tp:taxon-name><comment>(Bates, 1892): <xref ref-type="bibr" rid="B15">Habu 1956</xref>: 55</comment></tp:nomenclature-citation><tp:nomenclature-citation><tp:taxon-name>
                <tp:taxon-name-part taxon-name-part-type="genus" reg="Diplocheila">Diplocheila</tp:taxon-name-part> <tp:taxon-name-part taxon-name-part-type="species" reg="laevigata">laevigata</tp:taxon-name-part></tp:taxon-name><comment>(Bates, 1892): <xref ref-type="bibr" rid="B5">Ball 1959</xref>: 35</comment></tp:nomenclature-citation><tp:nomenclature-citation><tp:taxon-name>
                <tp:taxon-name-part taxon-name-part-type="genus" reg="Diplocheila">Diplocheila</tp:taxon-name-part> <tp:taxon-name-part taxon-name-part-type="species" reg="laevigata">laevigata</tp:taxon-name-part></tp:taxon-name><comment>(Bates, 1892): <xref ref-type="bibr" rid="B22">Lorenz 2005a</xref>: 342</comment></tp:nomenclature-citation><tp:nomenclature-citation><tp:taxon-name>
                <tp:taxon-name-part taxon-name-part-type="genus" reg="Diplocheila">Diplocheila</tp:taxon-name-part> <tp:taxon-name-part taxon-name-part-type="species" reg="laevigata">laevigata</tp:taxon-name-part></tp:taxon-name><comment>(Bates, 1892): <xref ref-type="bibr" rid="B23">Lorenz 2005b</xref>: 571</comment></tp:nomenclature-citation><tp:nomenclature-citation><tp:taxon-name>
                <tp:taxon-name-part taxon-name-part-type="genus" reg="Diplocheila">Diplocheila</tp:taxon-name-part> <tp:taxon-name-part taxon-name-part-type="species" reg="laevigata">laevigata</tp:taxon-name-part></tp:taxon-name><comment>(Bates, 1892): <xref ref-type="bibr" rid="B19">Lafer and Kataev 2008</xref>: 682</comment></tp:nomenclature-citation><tp:nomenclature-citation><tp:taxon-name>
                <tp:taxon-name-part taxon-name-part-type="genus" reg="Diplocheila">Diplocheila</tp:taxon-name-part> <tp:taxon-name-part taxon-name-part-type="species" reg="laevigata">laevigata</tp:taxon-name-part></tp:taxon-name><comment>(Bates, 1892): <xref ref-type="bibr" rid="B16">Huber and Marggi 2017</xref>: 626</comment></tp:nomenclature-citation></tp:nomenclature-citation-list></tp:nomenclature><tp:treatment-sec sec-type="type locality" id="SECID0ET6AE"><title>Type locality.</title><p>Kawkareet in Tenasserim (Myanmar).</p></tp:treatment-sec><tp:treatment-sec sec-type="material" id="SECID0EY6AE"><title>Material examined.</title><p>Myanmar: <abbrev xmlns:xlink="http://www.w3.org/1999/xlink" xlink:title="holotype" id="ABBRID0E56AE" xlink:type="simple">HT</abbrev> ♂, Kawkareet in Tenasserim, Gen. Febbr. 1887, Fea legit (<abbrev xmlns:xlink="http://www.w3.org/1999/xlink" content-type="institution" xlink:title="Museo Civico di Storia Naturale “Giacomo Doria”, Genova, Italy" id="ABBRID0EDAAG" xlink:type="simple">MCSNG</abbrev>) (figs 2, 6, 12, 26). Cambodia: 3 ♂♂ 2 ♀♀ Kampong Chhnang, banks of Tonle Sap Lake, 17.V.2019, W. Rossi and V. Kong leg. (<abbrev xmlns:xlink="http://www.w3.org/1999/xlink" xlink:title="Gianni Allegro Collection, Moncalvo (AT), Italy" id="ABBRID0EIAAG" xlink:type="simple">CAl</abbrev>, <abbrev xmlns:xlink="http://www.w3.org/1999/xlink" xlink:title="Pier Mauro Giachino Collection, San Martino Canavese (TO), Italy" id="ABBRID0EMAAG" xlink:type="simple">CGi</abbrev>); 1 ♂ Kampong Chhnang, Rolea B’ier District, Toekchenh Village, 18.V.2019, W. Rossi and V. Kong leg. (<abbrev xmlns:xlink="http://www.w3.org/1999/xlink" xlink:title="Gianni Allegro Collection, Moncalvo (AT), Italy" id="ABBRID0EQAAG" xlink:type="simple">CAl</abbrev>);1 ♂, Khsam, Kampong Chhnang, <named-content xmlns:xlink="http://www.w3.org/1999/xlink" content-type="dwc:verbatimCoordinates" xlink:type="simple"><named-content content-type="geo-json" specific-use="{&#34;type&#34;:&#34;Point&#34;,&#34;coordinates&#34;:[104.657944,12.279722]}" id="NCID0EXAAG" xlink:type="simple">12°16'47"N, 104°39'28.6"E</named-content></named-content>, 29.XI–3.XII.2019, light trap, W. Rossi and V. Kong leg. (<abbrev xmlns:xlink="http://www.w3.org/1999/xlink" xlink:title="Gianni Allegro Collection, Moncalvo (AT), Italy" id="ABBRID0E3AAG" xlink:type="simple">CAl</abbrev>).</p><fig id="F2" position="float" orientation="portrait"><object-id xmlns:xlink="http://www.w3.org/1999/xlink" content-type="doi" xlink:type="simple">10.3897/zookeys.1044.60072.figure2</object-id><object-id xmlns:xlink="http://www.w3.org/1999/xlink" content-type="arpha" xlink:type="simple">05914BF6-0928-5A14-89B1-5D8F1A5D1879</object-id><label>Figure 2.</label><caption><p><italic><tp:taxon-name><tp:taxon-name-part taxon-name-part-type="genus" reg="Diplocheila">Diplocheila</tp:taxon-name-part> <tp:taxon-name-part taxon-name-part-type="species" reg="laevigata">laevigata</tp:taxon-name-part></tp:taxon-name></italic> (Bates, 1892): habitus of holotype.</p></caption><graphic xmlns:xlink="http://www.w3.org/1999/xlink" xlink:href="zookeys-1044-427-g002.jpg" position="float" orientation="portrait" xlink:type="simple" id="oo_554093.jpg"><uri content-type="original_file" xlink:type="simple">https://binary.pensoft.net/fig/554093</uri></graphic></fig></tp:treatment-sec><tp:treatment-sec sec-type="diagnosis" id="SECID0EYBAG"><title>Diagnosis.</title><p><italic><tp:taxon-name><tp:taxon-name-part taxon-name-part-type="genus" reg="Diplocheila">Diplocheila</tp:taxon-name-part> <tp:taxon-name-part taxon-name-part-type="species" reg="laevigata">laevigata</tp:taxon-name-part></tp:taxon-name></italic> may be distinguished by the combination of the following characters. <abbrev xmlns:xlink="http://www.w3.org/1999/xlink" xlink:title="apparent body length" id="ABBRID0EJCAG" xlink:type="simple">ABL</abbrev> = 14–16 mm; head with 1 supraorbital setiferous pore on each side; labrum with 6 setae (4 medial + 2 lateral), symmetrical and moderately emarginate (<abbrev xmlns:xlink="http://www.w3.org/1999/xlink" xlink:title="ratio of the length measured between the straight line connecting the apices of lateral lobes of the labrum and narrowest point of medial emargination (a) and the length measured between the straight line connecting the apices of lateral lobes of the labrum and frontoclypeal suture (b)" id="ABBRID0ENCAG" xlink:type="simple">LR</abbrev> = 0.63–0.65) (Figs <xref ref-type="fig" rid="F7">12</xref>, <xref ref-type="fig" rid="F7">14</xref>); anterior margin of clypeus hardly concave (Fig. <xref ref-type="fig" rid="F7">12</xref>); pronotum transverse (<abbrev xmlns:xlink="http://www.w3.org/1999/xlink" xlink:title="pronotum width" id="ABBRID0E5CAG" xlink:type="simple">PW</abbrev>/<abbrev xmlns:xlink="http://www.w3.org/1999/xlink" xlink:title="pronotum length" id="ABBRID0ECDAG" xlink:type="simple">PL</abbrev> = 1.29–1.31), with sides delicately sinuate backwards (Fig. <xref ref-type="fig" rid="F6">6</xref>); elytral striae distinctly punctate; apical lamella of the median lobe of aedeagus in dorsal view shortly triangular, with blunt apex (Figs <xref ref-type="fig" rid="F9">20</xref>, <xref ref-type="fig" rid="F10">26</xref>).</p></tp:treatment-sec><tp:treatment-sec sec-type="remarks" id="SECID0ESDAG"><title>Remarks.</title><p><italic><tp:taxon-name><tp:taxon-name-part taxon-name-part-type="genus" reg="Diplocheila">Diplocheila</tp:taxon-name-part> <tp:taxon-name-part taxon-name-part-type="species" reg="laevigata">laevigata</tp:taxon-name-part></tp:taxon-name></italic> is recorded from southern China, Myanmar, Vietnam, Laos, and Cambodia (<xref ref-type="bibr" rid="B2">Andrewes 1922</xref>; <xref ref-type="bibr" rid="B5">Ball 1959</xref>; <xref ref-type="bibr" rid="B19">Lafer and Kataev 2008</xref>). Unfortunately, the male <abbrev xmlns:xlink="http://www.w3.org/1999/xlink" xlink:title="holotype" id="ABBRID0EPEAG" xlink:type="simple">HT</abbrev> in the Fea Collection at <abbrev xmlns:xlink="http://www.w3.org/1999/xlink" content-type="institution" xlink:title="Museo Civico di Storia Naturale “Giacomo Doria”, Genova, Italy" id="ABBRID0ETEAG" xlink:type="simple">MCSNG</abbrev> is an immature specimen (Fig. <xref ref-type="fig" rid="F2">2</xref>) with a scarcely chitinized aedeagus (Fig. <xref ref-type="fig" rid="F10">26</xref>); however, its examination, made possible thanks to the courtesy of the Honorary Curator Roberto Poggi, revealed that it was conspecific with the specimens from Cambodia (Figs <xref ref-type="fig" rid="F6">8</xref>, <xref ref-type="fig" rid="F7">14</xref>, <xref ref-type="fig" rid="F10">27</xref>). An aedeagus of <italic><tp:taxon-name><tp:taxon-name-part taxon-name-part-type="genus" reg="Diplocheila">D.</tp:taxon-name-part> <tp:taxon-name-part taxon-name-part-type="species" reg="laevigata">laevigata</tp:taxon-name-part></tp:taxon-name></italic>, substantially corresponding to the <abbrev xmlns:xlink="http://www.w3.org/1999/xlink" xlink:title="holotype" id="ABBRID0EXFAG" xlink:type="simple">HT</abbrev>, is also illustrated by <xref ref-type="bibr" rid="B19">Lafer and Kataev (2008)</xref>.</p><p>Two specimens from Thailand deposited in <abbrev xmlns:xlink="http://www.w3.org/1999/xlink" xlink:title="Pier Mauro Giachino Collection, San Martino Canavese (TO), Italy" id="ABBRID0EBGAG" xlink:type="simple">CGi</abbrev> (2 ♂♂, Chiang Mai, 6.V.1988, R. Sciaky det.; Figs <xref ref-type="fig" rid="F6">9</xref>, <xref ref-type="fig" rid="F7">15</xref>) show a similar aedeagal morphology but pronotum and labrum are differently shaped compared to the <abbrev xmlns:xlink="http://www.w3.org/1999/xlink" xlink:title="holotype" id="ABBRID0ENGAG" xlink:type="simple">HT</abbrev> and to the specimens from Cambodia; they could belong to a new species, but it is not described here, awaiting more abundant material. A further specimen from Thailand deposited at <named-content xmlns:xlink="http://www.w3.org/1999/xlink" content-type="dwc:institutional_code" xlink:type="simple">BMNH</named-content> (1 ♀, Bangkok, Larnaudie leg., H.E. Andrewes Coll.) probably belongs to a different, new species.</p><p>A male specimen from Indonesia deposited at <named-content xmlns:xlink="http://www.w3.org/1999/xlink" content-type="dwc:institutional_code" xlink:type="simple">BMNH</named-content> (1 ♂, Indes Neerl., Boucard leg., H.E. Andrewes Coll.) differs from the <italic><tp:taxon-name><tp:taxon-name-part taxon-name-part-type="genus" reg="Diplocheila">D.</tp:taxon-name-part> <tp:taxon-name-part taxon-name-part-type="species" reg="laevigata">laevigata</tp:taxon-name-part></tp:taxon-name></italic><abbrev xmlns:xlink="http://www.w3.org/1999/xlink" xlink:title="holotype" id="ABBRID0EIHAG" xlink:type="simple">HT</abbrev> not only in external morphology, but also in the shape of the aedeagus (although this is damaged, the apical lamella appears to be clearly different); its external morphology does not match <italic><tp:taxon-name><tp:taxon-name-part taxon-name-part-type="genus" reg="Diplocheila">D.</tp:taxon-name-part> <tp:taxon-name-part taxon-name-part-type="species" reg="laevigotoides">laevigotoides</tp:taxon-name-part></tp:taxon-name></italic><abbrev xmlns:xlink="http://www.w3.org/1999/xlink" xlink:title="holotype" id="ABBRID0EXHAG" xlink:type="simple">HT</abbrev> either, in spite of the opinion of <xref ref-type="bibr" rid="B19">Lafer and Kataev (2008)</xref> that the records of <italic><tp:taxon-name><tp:taxon-name-part taxon-name-part-type="genus" reg="Diplocheila">D.</tp:taxon-name-part> <tp:taxon-name-part taxon-name-part-type="species" reg="laevigata">laevigata</tp:taxon-name-part></tp:taxon-name></italic> from Indonesia, together with those from Japan and the Philippines, are probably instead <italic><tp:taxon-name><tp:taxon-name-part taxon-name-part-type="genus" reg="Diplocheila">D.</tp:taxon-name-part> <tp:taxon-name-part taxon-name-part-type="species" reg="laevigotoides">laevigotoides</tp:taxon-name-part></tp:taxon-name></italic>. Therefore, this specimen also likely belongs to a new species, awaiting description when more abundant material becomes available.</p></tp:treatment-sec><tp:treatment-sec><!--Section generated to contain objects referenced in tp:taxon-treatment.--><fig id="F6" position="float" orientation="portrait"><object-id xmlns:xlink="http://www.w3.org/1999/xlink" content-type="doi" xlink:type="simple">10.3897/zookeys.1044.60072.figures6-11</object-id><object-id xmlns:xlink="http://www.w3.org/1999/xlink" content-type="arpha" xlink:type="simple">ED32D887-63D4-5221-B97B-0FAFD5EE0455</object-id><label>Figures 6–11.</label><caption><p>Pronotum of <italic><tp:taxon-name><tp:taxon-name-part taxon-name-part-type="genus" reg="Diplocheila">Diplocheila</tp:taxon-name-part></tp:taxon-name></italic> species <bold>6</bold><italic><tp:taxon-name><tp:taxon-name-part taxon-name-part-type="genus" reg="Diplocheila">D.</tp:taxon-name-part> <tp:taxon-name-part taxon-name-part-type="species" reg="laevigata">laevigata</tp:taxon-name-part></tp:taxon-name></italic><abbrev xmlns:xlink="http://www.w3.org/1999/xlink" xlink:title="holotype" id="ABBRID0E1VBG" xlink:type="simple">HT</abbrev><bold>7</bold><italic><tp:taxon-name><tp:taxon-name-part taxon-name-part-type="genus" reg="Diplocheila">D.</tp:taxon-name-part> <tp:taxon-name-part taxon-name-part-type="species" reg="laevigotoides">laevigotoides</tp:taxon-name-part></tp:taxon-name></italic><abbrev xmlns:xlink="http://www.w3.org/1999/xlink" xlink:title="holotype" id="ABBRID0ELWBG" xlink:type="simple">HT</abbrev><bold>8</bold><italic><tp:taxon-name><tp:taxon-name-part taxon-name-part-type="genus" reg="Diplocheila">D.</tp:taxon-name-part> <tp:taxon-name-part taxon-name-part-type="species" reg="laevigata">laevigata</tp:taxon-name-part></tp:taxon-name></italic> from Cambodia <bold>9</bold><italic><tp:taxon-name><tp:taxon-name-part taxon-name-part-type="genus" reg="Diplocheila">Diplocheila</tp:taxon-name-part></tp:taxon-name></italic> sp. from Thailand <bold>10</bold><italic><tp:taxon-name><tp:taxon-name-part taxon-name-part-type="genus" reg="Diplocheila">D.</tp:taxon-name-part> <tp:taxon-name-part taxon-name-part-type="species" reg="walterrossii">walterrossii</tp:taxon-name-part></tp:taxon-name></italic> sp. nov. <abbrev xmlns:xlink="http://www.w3.org/1999/xlink" xlink:title="holotype" id="ABBRID0ESXBG" xlink:type="simple">HT</abbrev><bold>11</bold><italic><tp:taxon-name><tp:taxon-name-part taxon-name-part-type="genus" reg="Diplocheila">D.</tp:taxon-name-part> <tp:taxon-name-part taxon-name-part-type="species" reg="erwini">erwini</tp:taxon-name-part></tp:taxon-name></italic> sp. nov. <abbrev xmlns:xlink="http://www.w3.org/1999/xlink" xlink:title="holotype" id="ABBRID0EDYBG" xlink:type="simple">HT</abbrev>.</p></caption><graphic xmlns:xlink="http://www.w3.org/1999/xlink" xlink:href="zookeys-1044-427-g006.jpg" position="float" orientation="portrait" xlink:type="simple" id="oo_554097.jpg"><uri content-type="original_file" xlink:type="simple">https://binary.pensoft.net/fig/554097</uri></graphic></fig><fig id="F7" position="float" orientation="portrait"><object-id xmlns:xlink="http://www.w3.org/1999/xlink" content-type="doi" xlink:type="simple">10.3897/zookeys.1044.60072.figures12-17</object-id><object-id xmlns:xlink="http://www.w3.org/1999/xlink" content-type="arpha" xlink:type="simple">32F7F63D-6E6B-5337-AA6E-949F8FE5DF3E</object-id><label>Figures 12–17.</label><caption><p>Labrum of <italic><tp:taxon-name><tp:taxon-name-part taxon-name-part-type="genus" reg="Diplocheila">Diplocheila</tp:taxon-name-part></tp:taxon-name></italic> species <bold>12</bold><italic><tp:taxon-name><tp:taxon-name-part taxon-name-part-type="genus" reg="Diplocheila">D.</tp:taxon-name-part> <tp:taxon-name-part taxon-name-part-type="species" reg="laevigata">laevigata</tp:taxon-name-part></tp:taxon-name></italic><abbrev xmlns:xlink="http://www.w3.org/1999/xlink" xlink:title="holotype" id="ABBRID0EIZBG" xlink:type="simple">HT</abbrev><bold>13</bold><italic><tp:taxon-name><tp:taxon-name-part taxon-name-part-type="genus" reg="Diplocheila">D.</tp:taxon-name-part> <tp:taxon-name-part taxon-name-part-type="species" reg="laevigotoides">laevigotoides</tp:taxon-name-part></tp:taxon-name></italic><abbrev xmlns:xlink="http://www.w3.org/1999/xlink" xlink:title="holotype" id="ABBRID0EZZBG" xlink:type="simple">HT</abbrev><bold>14</bold><italic><tp:taxon-name><tp:taxon-name-part taxon-name-part-type="genus" reg="Diplocheila">D.</tp:taxon-name-part> <tp:taxon-name-part taxon-name-part-type="species" reg="laevigata">laevigata</tp:taxon-name-part></tp:taxon-name></italic> from Cambodia <bold>15</bold><italic><tp:taxon-name><tp:taxon-name-part taxon-name-part-type="genus" reg="Diplocheila">Diplocheila</tp:taxon-name-part></tp:taxon-name></italic> sp. from Thailand <bold>16</bold><italic><tp:taxon-name><tp:taxon-name-part taxon-name-part-type="genus" reg="Diplocheila">D.</tp:taxon-name-part> <tp:taxon-name-part taxon-name-part-type="species" reg="walterrossii">walterrossii</tp:taxon-name-part></tp:taxon-name></italic> sp. nov. <abbrev xmlns:xlink="http://www.w3.org/1999/xlink" xlink:title="holotype" id="ABBRID0EA2BG" xlink:type="simple">HT</abbrev><bold>17</bold><italic><tp:taxon-name><tp:taxon-name-part taxon-name-part-type="genus" reg="Diplocheila">D.</tp:taxon-name-part> <tp:taxon-name-part taxon-name-part-type="species" reg="erwini">erwini</tp:taxon-name-part></tp:taxon-name></italic> sp. nov. <abbrev xmlns:xlink="http://www.w3.org/1999/xlink" xlink:title="holotype" id="ABBRID0ER2BG" xlink:type="simple">HT</abbrev>.</p></caption><graphic xmlns:xlink="http://www.w3.org/1999/xlink" xlink:href="zookeys-1044-427-g007.jpg" position="float" orientation="portrait" xlink:type="simple" id="oo_554098.jpg"><uri content-type="original_file" xlink:type="simple">https://binary.pensoft.net/fig/554098</uri></graphic></fig><fig id="F8" position="float" orientation="portrait"><object-id xmlns:xlink="http://www.w3.org/1999/xlink" content-type="doi" xlink:type="simple">10.3897/zookeys.1044.60072.figures18-19</object-id><object-id xmlns:xlink="http://www.w3.org/1999/xlink" content-type="arpha" xlink:type="simple">AC932926-3CF3-5CED-AE0A-3B1CD08CDAC0</object-id><label>Figures 18–19.</label><caption><p>Male protarsi of <italic><tp:taxon-name><tp:taxon-name-part taxon-name-part-type="genus" reg="Diplocheila">Diplocheila</tp:taxon-name-part></tp:taxon-name></italic> species <bold>18</bold><italic><tp:taxon-name><tp:taxon-name-part taxon-name-part-type="genus" reg="Diplocheila">D.</tp:taxon-name-part> <tp:taxon-name-part taxon-name-part-type="species" reg="laevigata">laevigata</tp:taxon-name-part></tp:taxon-name></italic> from Cambodia <bold>19</bold><italic><tp:taxon-name><tp:taxon-name-part taxon-name-part-type="genus" reg="Diplocheila">D.</tp:taxon-name-part> <tp:taxon-name-part taxon-name-part-type="species" reg="walterrossii">walterrossii</tp:taxon-name-part></tp:taxon-name></italic> sp. nov. <abbrev xmlns:xlink="http://www.w3.org/1999/xlink" xlink:title="holotype" id="ABBRID0ED4BG" xlink:type="simple">HT</abbrev>.</p></caption><graphic xmlns:xlink="http://www.w3.org/1999/xlink" xlink:href="zookeys-1044-427-g008.jpg" position="float" orientation="portrait" xlink:type="simple" id="oo_554099.jpg"><uri content-type="original_file" xlink:type="simple">https://binary.pensoft.net/fig/554099</uri></graphic></fig><fig id="F9" position="float" orientation="portrait"><object-id xmlns:xlink="http://www.w3.org/1999/xlink" content-type="doi" xlink:type="simple">10.3897/zookeys.1044.60072.figures20-25</object-id><object-id xmlns:xlink="http://www.w3.org/1999/xlink" content-type="arpha" xlink:type="simple">C95CBA2F-E502-5D90-84FF-1EE311F4055F</object-id><label>Figures 20–25.</label><caption><p>Aedeagus in lateral view of <italic><tp:taxon-name><tp:taxon-name-part taxon-name-part-type="genus" reg="Diplocheila">Diplocheila</tp:taxon-name-part></tp:taxon-name></italic> species <bold>20</bold><italic><tp:taxon-name><tp:taxon-name-part taxon-name-part-type="genus" reg="Diplocheila">D.</tp:taxon-name-part> <tp:taxon-name-part taxon-name-part-type="species" reg="laevigata">laevigata</tp:taxon-name-part></tp:taxon-name></italic> from Cambodia <bold>21</bold><italic><tp:taxon-name><tp:taxon-name-part taxon-name-part-type="genus" reg="Diplocheila">Diplocheila</tp:taxon-name-part></tp:taxon-name></italic> sp. from Thailand <bold>22</bold><italic><tp:taxon-name><tp:taxon-name-part taxon-name-part-type="genus" reg="Diplocheila">D.</tp:taxon-name-part> <tp:taxon-name-part taxon-name-part-type="species" reg="walterrossii">walterrossii</tp:taxon-name-part></tp:taxon-name></italic> sp. nov. <abbrev xmlns:xlink="http://www.w3.org/1999/xlink" xlink:title="holotype" id="ABBRID0ECNAI" xlink:type="simple">HT</abbrev><bold>23</bold><italic><tp:taxon-name><tp:taxon-name-part taxon-name-part-type="genus" reg="Diplocheila">D.</tp:taxon-name-part> <tp:taxon-name-part taxon-name-part-type="species" reg="erwini">erwini</tp:taxon-name-part></tp:taxon-name></italic> sp. nov. <abbrev xmlns:xlink="http://www.w3.org/1999/xlink" xlink:title="holotype" id="ABBRID0ETNAI" xlink:type="simple">HT</abbrev><bold>24</bold><italic><tp:taxon-name><tp:taxon-name-part taxon-name-part-type="genus" reg="Diplocheila">D.</tp:taxon-name-part> <tp:taxon-name-part taxon-name-part-type="species" reg="laevis">laevis</tp:taxon-name-part></tp:taxon-name></italic> from Cambodia <bold>25</bold><italic><tp:taxon-name><tp:taxon-name-part taxon-name-part-type="genus" reg="Diplocheila">D.</tp:taxon-name-part> <tp:taxon-name-part taxon-name-part-type="species" reg="latifrons">latifrons</tp:taxon-name-part></tp:taxon-name></italic> from Cambodia.</p></caption><graphic xmlns:xlink="http://www.w3.org/1999/xlink" xlink:href="zookeys-1044-427-g009.jpg" position="float" orientation="portrait" xlink:type="simple" id="oo_554100.jpg"><uri content-type="original_file" xlink:type="simple">https://binary.pensoft.net/fig/554100</uri></graphic></fig><fig id="F10" position="float" orientation="portrait"><object-id xmlns:xlink="http://www.w3.org/1999/xlink" content-type="doi" xlink:type="simple">10.3897/zookeys.1044.60072.figures26-32</object-id><object-id xmlns:xlink="http://www.w3.org/1999/xlink" content-type="arpha" xlink:type="simple">D4D87042-C8BD-5D27-A50D-AC72C62EA26E</object-id><label>Figures 26–32.</label><caption><p>Aedeagus in dorsal view of <italic><tp:taxon-name><tp:taxon-name-part taxon-name-part-type="genus" reg="Diplocheila">Diplocheila</tp:taxon-name-part></tp:taxon-name></italic> species <bold>26</bold><italic><tp:taxon-name><tp:taxon-name-part taxon-name-part-type="genus" reg="Diplocheila">D.</tp:taxon-name-part> <tp:taxon-name-part taxon-name-part-type="species" reg="laevigata">laevigata</tp:taxon-name-part></tp:taxon-name></italic><abbrev xmlns:xlink="http://www.w3.org/1999/xlink" xlink:title="holotype" id="ABBRID0ESPAI" xlink:type="simple">HT</abbrev><bold>27</bold><italic><tp:taxon-name><tp:taxon-name-part taxon-name-part-type="genus" reg="Diplocheila">D.</tp:taxon-name-part> <tp:taxon-name-part taxon-name-part-type="species" reg="laevigata">laevigata</tp:taxon-name-part></tp:taxon-name></italic> from Cambodia <bold>28</bold><italic><tp:taxon-name><tp:taxon-name-part taxon-name-part-type="genus" reg="Diplocheila">Diplocheila</tp:taxon-name-part></tp:taxon-name></italic> sp. from Thailand <bold>29</bold><italic><tp:taxon-name><tp:taxon-name-part taxon-name-part-type="genus" reg="Diplocheila">D.</tp:taxon-name-part> <tp:taxon-name-part taxon-name-part-type="species" reg="walterrossii">walterrossii</tp:taxon-name-part></tp:taxon-name></italic> sp. nov. <abbrev xmlns:xlink="http://www.w3.org/1999/xlink" xlink:title="holotype" id="ABBRID0EZQAI" xlink:type="simple">HT</abbrev><bold>30</bold><italic><tp:taxon-name><tp:taxon-name-part taxon-name-part-type="genus" reg="Diplocheila">D.</tp:taxon-name-part> <tp:taxon-name-part taxon-name-part-type="species" reg="erwini">erwini</tp:taxon-name-part></tp:taxon-name></italic> sp. nov. <abbrev xmlns:xlink="http://www.w3.org/1999/xlink" xlink:title="holotype" id="ABBRID0EKRAI" xlink:type="simple">HT</abbrev><bold>31</bold><italic><tp:taxon-name><tp:taxon-name-part taxon-name-part-type="genus" reg="Diplocheila">D.</tp:taxon-name-part> <tp:taxon-name-part taxon-name-part-type="species" reg="laevis">laevis</tp:taxon-name-part></tp:taxon-name></italic> from Cambodia <bold>32</bold><italic><tp:taxon-name><tp:taxon-name-part taxon-name-part-type="genus" reg="Diplocheila">D.</tp:taxon-name-part> <tp:taxon-name-part taxon-name-part-type="species" reg="latifrons">latifrons</tp:taxon-name-part></tp:taxon-name></italic> from Cambodia.</p></caption><graphic xmlns:xlink="http://www.w3.org/1999/xlink" xlink:href="zookeys-1044-427-g010.jpg" position="float" orientation="portrait" xlink:type="simple" id="oo_554101.jpg"><uri content-type="original_file" xlink:type="simple">https://binary.pensoft.net/fig/554101</uri></graphic></fig></tp:treatment-sec><ref-list><ref id="B25"><mixed-citation xmlns:xlink="http://www.w3.org/1999/xlink" xlink:type="simple"><person-group><name name-style="western"><surname>MacLeay</surname><given-names>WS</given-names></name></person-group> (<year>1825</year>) <source>Annulosa Javanica, or an Attempt to Illustrate the Natural Affinities and Analogies of the Insects Collected in Java by Thomas Horsfield, M.D.F.L. &amp; G.S. and Deposited by Him in the Museum of the Honourable East-India Company. Number I.</source><publisher-name>Kingsbury</publisher-name>, <publisher-loc>Parbury, and Allen, London</publisher-loc>, <size units="page">50 pp</size>. <ext-link xlink:type="simple" ext-link-type="doi" xlink:href="10.5962/bhl.title.65151">https://doi.org/10.5962/bhl.title.65151</ext-link></mixed-citation></ref><ref id="B26"><mixed-citation xmlns:xlink="http://www.w3.org/1999/xlink" xlink:type="simple"><person-group><name name-style="western"><surname>Redtenbacher</surname><given-names>L</given-names></name></person-group> (<year>1867</year>) <source>Reise des österreichischen Fregatte Novara um die Erde in der Jahren 1857, 1858, 1859 unter der Befehlen des Commodore B. von Wüllerstorf-Urbair. Zoologischer Theil, Band 2. I. <tp:taxon-name><tp:taxon-name-part taxon-name-part-type="order">Coleoptera</tp:taxon-name-part></tp:taxon-name>.</source><publisher-name>Karl Gerold’s Sohn</publisher-name>, <publisher-loc>Wien</publisher-loc>, <size units="page">249 pp</size>.</mixed-citation></ref><ref id="B10"><mixed-citation xmlns:xlink="http://www.w3.org/1999/xlink" xlink:type="simple"><person-group><name name-style="western"><surname>Bates</surname><given-names>HW</given-names></name></person-group> (<year>1892</year>) <article-title>Viaggio di Leonardo Fea in Birmania e regioni vicine. XLIV. List of the <tp:taxon-name><tp:taxon-name-part taxon-name-part-type="family">Carabidae</tp:taxon-name-part></tp:taxon-name>.</article-title><source>Annali del Museo civico di Storia naturale di Genova</source><volume>32</volume>: <fpage>265</fpage>–<lpage>248</lpage>.</mixed-citation></ref><ref id="B9"><mixed-citation xmlns:xlink="http://www.w3.org/1999/xlink" xlink:type="simple"><person-group><name name-style="western"><surname>Bates</surname><given-names>HW</given-names></name></person-group> (<year>1889</year>) <article-title>Contributions a la faune Indo-Chinoise, 3<sup>e</sup> Mémoire (1), <tp:taxon-name><tp:taxon-name-part taxon-name-part-type="family">Carabidae</tp:taxon-name-part></tp:taxon-name>.</article-title><source>Annales de la Société Entomologique de France</source><volume>9</volume>: <fpage>261</fpage>–<lpage>286</lpage>.</mixed-citation></ref><ref id="B1"><mixed-citation xmlns:xlink="http://www.w3.org/1999/xlink" xlink:type="simple"><person-group><name name-style="western"><surname>Andrewes</surname><given-names>HE</given-names></name></person-group> (<year>1921</year>) III. Notes on synonymy and on some types of Oriental <tp:taxon-name><tp:taxon-name-part taxon-name-part-type="family">Carabidae</tp:taxon-name-part></tp:taxon-name> in various foreign collections. Transactions of the Royal Entomological Society of London: 145–190. <ext-link xlink:type="simple" ext-link-type="doi" xlink:href="10.1111/j.1365-2311.1921.tb02805.x">https://doi.org/10.1111/j.1365-2311.1921.tb02805.x</ext-link></mixed-citation></ref><ref id="B2"><mixed-citation xmlns:xlink="http://www.w3.org/1999/xlink" xlink:type="simple"><person-group><name name-style="western"><surname>Andrewes</surname><given-names>HE</given-names></name></person-group> (<year>1922</year>) Papers on Oriental <tp:taxon-name><tp:taxon-name-part taxon-name-part-type="family">Carabidae</tp:taxon-name-part></tp:taxon-name>. VII. The Annals and Magazine of Natural History (Series 9) 52: 281–295. <ext-link xlink:type="simple" ext-link-type="doi" xlink:href="10.1080/00222932208632677">https://doi.org/10.1080/00222932208632677</ext-link></mixed-citation></ref><ref id="B3"><mixed-citation xmlns:xlink="http://www.w3.org/1999/xlink" xlink:type="simple"><person-group><name name-style="western"><surname>Andrewes</surname><given-names>HE</given-names></name></person-group> (<year>1930</year>) <source>Catalogue of Indian insects. Part 18 – <tp:taxon-name><tp:taxon-name-part taxon-name-part-type="family">Carabidae</tp:taxon-name-part></tp:taxon-name>.</source><publisher-name>Government of India Central Publication Branch</publisher-name>, <publisher-loc>Calcutta</publisher-loc>, <size units="page">389 pp</size>.</mixed-citation></ref><ref id="B15"><mixed-citation xmlns:xlink="http://www.w3.org/1999/xlink" xlink:type="simple"><person-group><name name-style="western"><surname>Habu</surname><given-names>A</given-names></name></person-group> (<year>1956</year>) <article-title>On the species of <italic><tp:taxon-name><tp:taxon-name-part taxon-name-part-type="genus">Diplocheila</tp:taxon-name-part></tp:taxon-name></italic> (<tp:taxon-name><tp:taxon-name-part taxon-name-part-type="order">Coleoptera</tp:taxon-name-part></tp:taxon-name>, <tp:taxon-name><tp:taxon-name-part taxon-name-part-type="family">Carabidae</tp:taxon-name-part></tp:taxon-name>) and its allied genera of Japan.</article-title><source>Bulletin of the National Institute of Agricultural Sciences (Series C)</source><volume>6</volume>: <fpage>49</fpage>–<lpage>73</lpage>.</mixed-citation></ref><ref id="B5"><mixed-citation xmlns:xlink="http://www.w3.org/1999/xlink" xlink:type="simple"><person-group><name name-style="western"><surname>Ball</surname><given-names>GE</given-names></name></person-group> (<year>1959</year>) <article-title>A taxonomic study of the North American <tp:taxon-name><tp:taxon-name-part taxon-name-part-type="tribe">Licinini</tp:taxon-name-part></tp:taxon-name>, with notes on the Old World species of the genus <italic><tp:taxon-name><tp:taxon-name-part taxon-name-part-type="genus">Diplocheila</tp:taxon-name-part></tp:taxon-name></italic> Brullé (<tp:taxon-name><tp:taxon-name-part taxon-name-part-type="order">Coleoptera</tp:taxon-name-part></tp:taxon-name>).</article-title><source>Memoirs of the American Entomological Society</source><volume>16</volume>: <fpage>1</fpage>–<lpage>258</lpage>.</mixed-citation></ref><ref id="B22"><mixed-citation xmlns:xlink="http://www.w3.org/1999/xlink" xlink:type="simple"><person-group><name name-style="western"><surname>Lorenz</surname><given-names>W</given-names></name></person-group> (<year>2005a</year>) <source>Systematic List of Extant Ground Beetles of the World (<tp:taxon-name><tp:taxon-name-part taxon-name-part-type="class">Insecta</tp:taxon-name-part></tp:taxon-name><tp:taxon-name><tp:taxon-name-part taxon-name-part-type="order">Coleoptera</tp:taxon-name-part></tp:taxon-name> Geadephaga: <tp:taxon-name><tp:taxon-name-part taxon-name-part-type="family">Trachypachidae</tp:taxon-name-part></tp:taxon-name> and <tp:taxon-name><tp:taxon-name-part taxon-name-part-type="family">Carabidae</tp:taxon-name-part></tp:taxon-name> Incl. <tp:taxon-name><tp:taxon-name-part taxon-name-part-type="subfamily">Paussinae</tp:taxon-name-part></tp:taxon-name>, <tp:taxon-name><tp:taxon-name-part taxon-name-part-type="subfamily">Cicindelinae</tp:taxon-name-part></tp:taxon-name>, <tp:taxon-name><tp:taxon-name-part taxon-name-part-type="subfamily">Rhysodinae</tp:taxon-name-part></tp:taxon-name>).</source><publisher-name>Published by the author</publisher-name>, <publisher-loc>Tutzing</publisher-loc>, <size units="page">530 pp</size>.</mixed-citation></ref><ref id="B23"><mixed-citation xmlns:xlink="http://www.w3.org/1999/xlink" xlink:type="simple"><person-group><name name-style="western"><surname>Lorenz</surname><given-names>W</given-names></name></person-group> (<year>2005b</year>) <source>Nomina Carabidarum. A Directory of the Scientific Names of Ground Beetles (<tp:taxon-name><tp:taxon-name-part taxon-name-part-type="class">Insecta</tp:taxon-name-part></tp:taxon-name><tp:taxon-name><tp:taxon-name-part taxon-name-part-type="order">Coleoptera</tp:taxon-name-part></tp:taxon-name> ‘Geadephaga’: <tp:taxon-name><tp:taxon-name-part taxon-name-part-type="family">Trachypachidae</tp:taxon-name-part></tp:taxon-name> and <tp:taxon-name><tp:taxon-name-part taxon-name-part-type="family">Carabidae</tp:taxon-name-part></tp:taxon-name> incl. <tp:taxon-name><tp:taxon-name-part taxon-name-part-type="subfamily">Paussinae</tp:taxon-name-part></tp:taxon-name>, <tp:taxon-name><tp:taxon-name-part taxon-name-part-type="subfamily">Cicindelinae</tp:taxon-name-part></tp:taxon-name>, <tp:taxon-name><tp:taxon-name-part taxon-name-part-type="subfamily">Rhysodinae</tp:taxon-name-part></tp:taxon-name>). (2<sup>nd</sup> Edn.).</source><publisher-name>Published by the author</publisher-name>, <publisher-loc>Tutzing</publisher-loc>, <size units="page">993 pp</size>.</mixed-citation></ref><ref id="B19"><mixed-citation xmlns:xlink="http://www.w3.org/1999/xlink" xlink:type="simple"><person-group><name name-style="western"><surname>Lafer</surname><given-names>GS</given-names></name><name name-style="western"><surname>Kataev</surname><given-names>BM</given-names></name></person-group> (<year>2008</year>) <article-title>On the species of the genus <italic><tp:taxon-name><tp:taxon-name-part taxon-name-part-type="genus">Diplocheila</tp:taxon-name-part></tp:taxon-name></italic> Brullé (<tp:taxon-name><tp:taxon-name-part taxon-name-part-type="order">Coleoptera</tp:taxon-name-part></tp:taxon-name>: <tp:taxon-name><tp:taxon-name-part taxon-name-part-type="family">Carabidae</tp:taxon-name-part></tp:taxon-name>) of the Far East of Russia, with a brief review of the East Asian species.</article-title><source>Entomological Review</source><volume>88</volume>(<issue>6</issue>): <fpage>679</fpage>–<lpage>695</lpage>. <ext-link xlink:type="simple" ext-link-type="doi" xlink:href="10.1134/S0013873808060079">https://doi.org/10.1134/S0013873808060079</ext-link></mixed-citation></ref><ref id="B16"><mixed-citation xmlns:xlink="http://www.w3.org/1999/xlink" xlink:type="simple"><person-group><name name-style="western"><surname>Huber</surname><given-names>C</given-names></name><name name-style="western"><surname>Marggi</surname><given-names>W</given-names></name></person-group> (<year>2017</year>) <article-title><tp:taxon-name><tp:taxon-name-part taxon-name-part-type="tribe">Licinini</tp:taxon-name-part></tp:taxon-name>.</article-title> In: <person-group><name name-style="western"><surname>Löbl</surname><given-names>I</given-names></name><name name-style="western"><surname>Löbl</surname><given-names>D</given-names></name></person-group> (<role>Eds</role>) <issue-title>Catalogue of Palaearctic Coleoptera.</issue-title><source><tp:taxon-name><tp:taxon-name-part taxon-name-part-type="suborder">Archostemata</tp:taxon-name-part></tp:taxon-name> – <tp:taxon-name><tp:taxon-name-part taxon-name-part-type="suborder">Myxophaga</tp:taxon-name-part></tp:taxon-name> – <tp:taxon-name><tp:taxon-name-part taxon-name-part-type="suborder">Adephaga</tp:taxon-name-part></tp:taxon-name> (Vol. 1). Revised and Updated Edition. Koninklijke Brill NV, Leiden</source>, <fpage>621</fpage>–<lpage>577</lpage>.</mixed-citation></ref></ref-list></tp:taxon-treatment>
