# Supplementary material for: The genus Diplocheila Brullé, 1834 in Cambodia, with descriptions of two new species (Coleoptera, Carabidae, Licinini)
Source: Zookeys. 2021 Jun 16;1044:427–48. doi: 10.3897/zookeys.1044.60072 (PMC8222295; doi:10.3897/zookeys.1044.60072)
Supplement: XML Treatment for Diplocheila (Diplocheila) laevigotoides [file zookeys.1044.60072-treatment4.xml]

<!DOCTYPE tp:taxon-treatment
  PUBLIC "-//TaxonX//DTD Taxonomic Treatment Publishing DTD v0 20100105//EN" "tax-treatment-NSO.dtd">
<tp:taxon-treatment xmlns:tp="http://www.plazi.org/taxpub"><tp:treatment-meta><kwd-group><label>Taxon classification</label><kwd><named-content xmlns:xlink="http://www.w3.org/1999/xlink" content-type="kingdom">Animalia</named-content></kwd><kwd><named-content xmlns:xlink="http://www.w3.org/1999/xlink" content-type="order">Coleoptera</named-content></kwd><kwd><named-content xmlns:xlink="http://www.w3.org/1999/xlink" content-type="family">Carabidae</named-content></kwd></kwd-group><mixed-citation publication-type="journal"><person-group><name><surname>Allegro</surname><given-names>Gianni</given-names></name><name><surname>Giachino</surname><given-names>Pier Mauro</given-names></name></person-group><article-title>The genus <italic><tp:taxon-name><tp:taxon-name-part taxon-name-part-type="genus" reg="Diplocheila">Diplocheila</tp:taxon-name-part></tp:taxon-name></italic> Brullé, 1834 in Cambodia, with descriptions of two new species (<tp:taxon-name><tp:taxon-name-part taxon-name-part-type="order">Coleoptera</tp:taxon-name-part></tp:taxon-name>, <tp:taxon-name><tp:taxon-name-part taxon-name-part-type="family">Carabidae</tp:taxon-name-part></tp:taxon-name>, <tp:taxon-name><tp:taxon-name-part taxon-name-part-type="tribe">Licinini</tp:taxon-name-part></tp:taxon-name>)</article-title><source>Zookeys</source><day>16</day><month>6</month><year>2021</year><volume>1044</volume><fpage>427</fpage><lpage>448</lpage><pub-id pub-id-type="doi">10.3897/zookeys.1044.60072</pub-id></mixed-citation></tp:treatment-meta><tp:nomenclature><tp:taxon-name><object-id xmlns:xlink="http://www.w3.org/1999/xlink" content-type="arpha" xlink:type="simple">900ED10A-F380-53AA-AD0A-9152CA9D3958</object-id>
            <tp:taxon-name-part taxon-name-part-type="genus" reg="Diplocheila">Diplocheila</tp:taxon-name-part> (<tp:taxon-name-part taxon-name-part-type="subgenus" reg="Diplocheila">Diplocheila</tp:taxon-name-part>) <tp:taxon-name-part taxon-name-part-type="species" reg="laevigotoides">laevigotoides</tp:taxon-name-part></tp:taxon-name><tp:taxon-authority>Jedlička, 1936</tp:taxon-authority><xref ref-type="fig" rid="F3">Figures 3</xref><xref ref-type="fig" rid="F6">, 7</xref><xref ref-type="fig" rid="F7">, 13</xref><tp:nomenclature-citation-list><tp:nomenclature-citation><tp:taxon-name>
                <tp:taxon-name-part taxon-name-part-type="genus" reg="Diplochila">Diplochila</tp:taxon-name-part> <tp:taxon-name-part taxon-name-part-type="species" reg="laevigotoides">laevigotoides</tp:taxon-name-part></tp:taxon-name><comment><xref ref-type="bibr" rid="B17">Jedlička 1936</xref>: 92</comment></tp:nomenclature-citation><tp:nomenclature-citation><tp:taxon-name>
                <tp:taxon-name-part taxon-name-part-type="genus" reg="Diplocheila">Diplocheila</tp:taxon-name-part> <tp:taxon-name-part taxon-name-part-type="species" reg="laevigatoides">laevigatoides</tp:taxon-name-part></tp:taxon-name><comment>Jedlička, 1936: <xref ref-type="bibr" rid="B5">Ball 1959</xref>: 36</comment></tp:nomenclature-citation><tp:nomenclature-citation><tp:taxon-name>
                <tp:taxon-name-part taxon-name-part-type="genus" reg="Diplocheila">Diplocheila</tp:taxon-name-part> <tp:taxon-name-part taxon-name-part-type="species" reg="laevigotoides">laevigotoides</tp:taxon-name-part></tp:taxon-name><comment>Jedlička, 1936: <xref ref-type="bibr" rid="B22">Lorenz 2005a</xref>: 342</comment></tp:nomenclature-citation><tp:nomenclature-citation><tp:taxon-name>
                <tp:taxon-name-part taxon-name-part-type="genus" reg="Diplocheila">Diplocheila</tp:taxon-name-part> <tp:taxon-name-part taxon-name-part-type="species" reg="laevigotoides">laevigotoides</tp:taxon-name-part></tp:taxon-name><comment>Jedlička, 1936: <xref ref-type="bibr" rid="B23">Lorenz 2005b</xref>: 571</comment></tp:nomenclature-citation><tp:nomenclature-citation><tp:taxon-name>
                <tp:taxon-name-part taxon-name-part-type="genus" reg="Diplocheila">Diplocheila</tp:taxon-name-part> <tp:taxon-name-part taxon-name-part-type="species" reg="laevigatoides">laevigatoides</tp:taxon-name-part></tp:taxon-name><comment>Jedlička, 1936: <xref ref-type="bibr" rid="B19">Lafer and Kataev 2008</xref>: 682</comment></tp:nomenclature-citation></tp:nomenclature-citation-list></tp:nomenclature><tp:treatment-sec sec-type="type locality" id="SECID0E4MAG"><title>Type locality.</title><p>The Philippines: Manila.</p></tp:treatment-sec><tp:treatment-sec sec-type="material" id="SECID0ECNAG"><title>Material examined.</title><p>Philippine Islands, ♀ <abbrev xmlns:xlink="http://www.w3.org/1999/xlink" xlink:title="holotype" id="ABBRID0EINAG" xlink:type="simple">HT</abbrev>, Manila, 4.II.1914, Coll. Bottcher (<named-content xmlns:xlink="http://www.w3.org/1999/xlink" content-type="dwc:institutional_code" xlink:type="simple">BMNH</named-content>) (Fig. <xref ref-type="fig" rid="F3">3</xref>).</p><fig id="F3" position="float" orientation="portrait"><object-id xmlns:xlink="http://www.w3.org/1999/xlink" content-type="doi" xlink:type="simple">10.3897/zookeys.1044.60072.figure3</object-id><object-id xmlns:xlink="http://www.w3.org/1999/xlink" content-type="arpha" xlink:type="simple">ED822DD9-D54C-5BB6-9138-E4693E15F0E7</object-id><label>Figure 3.</label><caption><p><italic><tp:taxon-name><tp:taxon-name-part taxon-name-part-type="genus" reg="Diplocheila">Diplocheila</tp:taxon-name-part> <tp:taxon-name-part taxon-name-part-type="species" reg="laevigotoides">laevigotoides</tp:taxon-name-part></tp:taxon-name></italic> Jedlička, 1936: habitus of holotype.</p></caption><graphic xmlns:xlink="http://www.w3.org/1999/xlink" xlink:href="zookeys-1044-427-g003.jpg" position="float" orientation="portrait" xlink:type="simple" id="oo_554094.jpg"><uri content-type="original_file" xlink:type="simple">https://binary.pensoft.net/fig/554094</uri></graphic></fig></tp:treatment-sec><tp:treatment-sec sec-type="diagnosis" id="SECID0ENOAG"><title>Diagnosis.</title><p><italic><tp:taxon-name><tp:taxon-name-part taxon-name-part-type="genus" reg="Diplocheila">Diplocheila</tp:taxon-name-part> <tp:taxon-name-part taxon-name-part-type="species" reg="laevigotoides">laevigotoides</tp:taxon-name-part></tp:taxon-name></italic> may be distinguished by the combination of the following characters. <abbrev xmlns:xlink="http://www.w3.org/1999/xlink" xlink:title="apparent body length" id="ABBRID0E5OAG" xlink:type="simple">ABL</abbrev> = 14 mm; head with 1 supraorbital setiferous pore on each side; labrum with 6 setae (4 medial + 2 lateral), symmetrical and deeply emarginate (<abbrev xmlns:xlink="http://www.w3.org/1999/xlink" xlink:title="ratio of the length measured between the straight line connecting the apices of lateral lobes of the labrum and narrowest point of medial emargination (a) and the length measured between the straight line connecting the apices of lateral lobes of the labrum and frontoclypeal suture (b)" id="ABBRID0ECPAG" xlink:type="simple">LR</abbrev> = 0.80) (Fig. <xref ref-type="fig" rid="F7">13</xref>); anterior margin of clypeus markedly concave (Fig. <xref ref-type="fig" rid="F7">13</xref>); pronotum transverse (<abbrev xmlns:xlink="http://www.w3.org/1999/xlink" xlink:title="pronotum width" id="ABBRID0EPPAG" xlink:type="simple">PW</abbrev>/<abbrev xmlns:xlink="http://www.w3.org/1999/xlink" xlink:title="pronotum length" id="ABBRID0ETPAG" xlink:type="simple">PL</abbrev> = 1.31), with sides markedly sinuate backwards (Fig. <xref ref-type="fig" rid="F6">7</xref>); elytral striae nearly impunctate.</p></tp:treatment-sec><tp:treatment-sec sec-type="remarks" id="SECID0E2PAG"><title>Remarks.</title><p><italic><tp:taxon-name><tp:taxon-name-part taxon-name-part-type="genus" reg="Diplocheila">Diplocheila</tp:taxon-name-part> <tp:taxon-name-part taxon-name-part-type="species" reg="laevigotoides">laevigotoides</tp:taxon-name-part></tp:taxon-name></italic> has often been confused in the past with <italic><tp:taxon-name><tp:taxon-name-part taxon-name-part-type="genus" reg="Diplocheila">D.</tp:taxon-name-part> <tp:taxon-name-part taxon-name-part-type="species" reg="laevigata">laevigata</tp:taxon-name-part></tp:taxon-name></italic>; for this reason, although the species is probably not present in Cambodia, we decided to examine and illustrate the habitus of the <abbrev xmlns:xlink="http://www.w3.org/1999/xlink" xlink:title="holotype" id="ABBRID0EXQAG" xlink:type="simple">HT</abbrev> specimen (Fig. <xref ref-type="fig" rid="F3">3</xref>) deposited at <named-content xmlns:xlink="http://www.w3.org/1999/xlink" content-type="dwc:institutional_code" xlink:type="simple">BMNH</named-content>, in order to examine some aspects of its morphology and clarify possible misunderstandings. For this reason, the species is also included in the identification key to the species of Cambodia (see below). Unfortunately, the <abbrev xmlns:xlink="http://www.w3.org/1999/xlink" xlink:title="holotype" id="ABBRID0EERAG" xlink:type="simple">HT</abbrev> is a female specimen (and the unique <abbrev xmlns:xlink="http://www.w3.org/1999/xlink" xlink:title="paratype" id="ABBRID0EIRAG" xlink:type="simple">PT</abbrev> specimen found by Jiří Hájek in Jedlička Collection at <named-content xmlns:xlink="http://www.w3.org/1999/xlink" content-type="dwc:institutional_code" xlink:type="simple">NMPC</named-content> is also a female). Nevertheless, its habitus and the particular shape of the pronotum and labrum allow for <italic><tp:taxon-name><tp:taxon-name-part taxon-name-part-type="genus" reg="Diplocheila">D.</tp:taxon-name-part> <tp:taxon-name-part taxon-name-part-type="species" reg="laevigata">laevigata</tp:taxon-name-part></tp:taxon-name></italic> and <italic><tp:taxon-name><tp:taxon-name-part taxon-name-part-type="genus" reg="Diplocheila">D.</tp:taxon-name-part> <tp:taxon-name-part taxon-name-part-type="species" reg="laevigotoides">laevigotoides</tp:taxon-name-part></tp:taxon-name></italic> to be reliably distinguished. The opinion of <xref ref-type="bibr" rid="B19">Lafer and Kataev (2008)</xref> that the records of <italic><tp:taxon-name><tp:taxon-name-part taxon-name-part-type="genus" reg="Diplocheila">D.</tp:taxon-name-part> <tp:taxon-name-part taxon-name-part-type="species" reg="laevigata">laevigata</tp:taxon-name-part></tp:taxon-name></italic> from Indonesia could refer to <italic><tp:taxon-name><tp:taxon-name-part taxon-name-part-type="genus" reg="Diplocheila">D.</tp:taxon-name-part> <tp:taxon-name-part taxon-name-part-type="species" reg="laevigotoides">laevigotoides</tp:taxon-name-part></tp:taxon-name></italic> is not confirmed by our examination of a male specimen from the same area (see Remarks under <italic><tp:taxon-name><tp:taxon-name-part taxon-name-part-type="genus" reg="Diplocheila">D.</tp:taxon-name-part> <tp:taxon-name-part taxon-name-part-type="species" reg="laevigata">laevigata</tp:taxon-name-part></tp:taxon-name></italic>). We have nothing at present to add about the records from Japan (Habu 1959) and the Philippines (<xref ref-type="bibr" rid="B5">Ball 1959</xref>), which are also suspected to belong to <italic><tp:taxon-name><tp:taxon-name-part taxon-name-part-type="genus" reg="Diplocheila">D.</tp:taxon-name-part> <tp:taxon-name-part taxon-name-part-type="species" reg="laevigotoides">laevigotoides</tp:taxon-name-part></tp:taxon-name></italic>.</p><p>It is curious that this species was described by <xref ref-type="bibr" rid="B17">Jedlička (1936)</xref> as <italic><tp:taxon-name><tp:taxon-name-part taxon-name-part-type="genus" reg="Diplocheila">D.</tp:taxon-name-part> <tp:taxon-name-part taxon-name-part-type="species" reg="laevigotoides">laevigotoides</tp:taxon-name-part></tp:taxon-name></italic> (probably a printing error), although the label of the <abbrev xmlns:xlink="http://www.w3.org/1999/xlink" xlink:title="holotype" id="ABBRID0EMUAG" xlink:type="simple">HT</abbrev> reports “<italic><tp:taxon-name><tp:taxon-name-part taxon-name-part-type="genus" reg="Diplocheila"/><tp:taxon-name-part taxon-name-part-type="species" reg="laevigatoides">laevigatoides</tp:taxon-name-part></tp:taxon-name></italic>” (Fig. <xref ref-type="fig" rid="F3">3</xref>).</p></tp:treatment-sec><tp:treatment-sec><!--Section generated to contain objects referenced in tp:taxon-treatment.--><fig id="F6" position="float" orientation="portrait"><object-id xmlns:xlink="http://www.w3.org/1999/xlink" content-type="doi" xlink:type="simple">10.3897/zookeys.1044.60072.figures6-11</object-id><object-id xmlns:xlink="http://www.w3.org/1999/xlink" content-type="arpha" xlink:type="simple">ED32D887-63D4-5221-B97B-0FAFD5EE0455</object-id><label>Figures 6–11.</label><caption><p>Pronotum of <italic><tp:taxon-name><tp:taxon-name-part taxon-name-part-type="genus" reg="Diplocheila">Diplocheila</tp:taxon-name-part></tp:taxon-name></italic> species <bold>6</bold><italic><tp:taxon-name><tp:taxon-name-part taxon-name-part-type="genus" reg="Diplocheila">D.</tp:taxon-name-part> <tp:taxon-name-part taxon-name-part-type="species" reg="laevigata">laevigata</tp:taxon-name-part></tp:taxon-name></italic><abbrev xmlns:xlink="http://www.w3.org/1999/xlink" xlink:title="holotype" id="ABBRID0E1VBG" xlink:type="simple">HT</abbrev><bold>7</bold><italic><tp:taxon-name><tp:taxon-name-part taxon-name-part-type="genus" reg="Diplocheila">D.</tp:taxon-name-part> <tp:taxon-name-part taxon-name-part-type="species" reg="laevigotoides">laevigotoides</tp:taxon-name-part></tp:taxon-name></italic><abbrev xmlns:xlink="http://www.w3.org/1999/xlink" xlink:title="holotype" id="ABBRID0ELWBG" xlink:type="simple">HT</abbrev><bold>8</bold><italic><tp:taxon-name><tp:taxon-name-part taxon-name-part-type="genus" reg="Diplocheila">D.</tp:taxon-name-part> <tp:taxon-name-part taxon-name-part-type="species" reg="laevigata">laevigata</tp:taxon-name-part></tp:taxon-name></italic> from Cambodia <bold>9</bold><italic><tp:taxon-name><tp:taxon-name-part taxon-name-part-type="genus" reg="Diplocheila">Diplocheila</tp:taxon-name-part></tp:taxon-name></italic> sp. from Thailand <bold>10</bold><italic><tp:taxon-name><tp:taxon-name-part taxon-name-part-type="genus" reg="Diplocheila">D.</tp:taxon-name-part> <tp:taxon-name-part taxon-name-part-type="species" reg="walterrossii">walterrossii</tp:taxon-name-part></tp:taxon-name></italic> sp. nov. <abbrev xmlns:xlink="http://www.w3.org/1999/xlink" xlink:title="holotype" id="ABBRID0ESXBG" xlink:type="simple">HT</abbrev><bold>11</bold><italic><tp:taxon-name><tp:taxon-name-part taxon-name-part-type="genus" reg="Diplocheila">D.</tp:taxon-name-part> <tp:taxon-name-part taxon-name-part-type="species" reg="erwini">erwini</tp:taxon-name-part></tp:taxon-name></italic> sp. nov. <abbrev xmlns:xlink="http://www.w3.org/1999/xlink" xlink:title="holotype" id="ABBRID0EDYBG" xlink:type="simple">HT</abbrev>.</p></caption><graphic xmlns:xlink="http://www.w3.org/1999/xlink" xlink:href="zookeys-1044-427-g006.jpg" position="float" orientation="portrait" xlink:type="simple" id="oo_554097.jpg"><uri content-type="original_file" xlink:type="simple">https://binary.pensoft.net/fig/554097</uri></graphic></fig><fig id="F7" position="float" orientation="portrait"><object-id xmlns:xlink="http://www.w3.org/1999/xlink" content-type="doi" xlink:type="simple">10.3897/zookeys.1044.60072.figures12-17</object-id><object-id xmlns:xlink="http://www.w3.org/1999/xlink" content-type="arpha" xlink:type="simple">32F7F63D-6E6B-5337-AA6E-949F8FE5DF3E</object-id><label>Figures 12–17.</label><caption><p>Labrum of <italic><tp:taxon-name><tp:taxon-name-part taxon-name-part-type="genus" reg="Diplocheila">Diplocheila</tp:taxon-name-part></tp:taxon-name></italic> species <bold>12</bold><italic><tp:taxon-name><tp:taxon-name-part taxon-name-part-type="genus" reg="Diplocheila">D.</tp:taxon-name-part> <tp:taxon-name-part taxon-name-part-type="species" reg="laevigata">laevigata</tp:taxon-name-part></tp:taxon-name></italic><abbrev xmlns:xlink="http://www.w3.org/1999/xlink" xlink:title="holotype" id="ABBRID0EIZBG" xlink:type="simple">HT</abbrev><bold>13</bold><italic><tp:taxon-name><tp:taxon-name-part taxon-name-part-type="genus" reg="Diplocheila">D.</tp:taxon-name-part> <tp:taxon-name-part taxon-name-part-type="species" reg="laevigotoides">laevigotoides</tp:taxon-name-part></tp:taxon-name></italic><abbrev xmlns:xlink="http://www.w3.org/1999/xlink" xlink:title="holotype" id="ABBRID0EZZBG" xlink:type="simple">HT</abbrev><bold>14</bold><italic><tp:taxon-name><tp:taxon-name-part taxon-name-part-type="genus" reg="Diplocheila">D.</tp:taxon-name-part> <tp:taxon-name-part taxon-name-part-type="species" reg="laevigata">laevigata</tp:taxon-name-part></tp:taxon-name></italic> from Cambodia <bold>15</bold><italic><tp:taxon-name><tp:taxon-name-part taxon-name-part-type="genus" reg="Diplocheila">Diplocheila</tp:taxon-name-part></tp:taxon-name></italic> sp. from Thailand <bold>16</bold><italic><tp:taxon-name><tp:taxon-name-part taxon-name-part-type="genus" reg="Diplocheila">D.</tp:taxon-name-part> <tp:taxon-name-part taxon-name-part-type="species" reg="walterrossii">walterrossii</tp:taxon-name-part></tp:taxon-name></italic> sp. nov. <abbrev xmlns:xlink="http://www.w3.org/1999/xlink" xlink:title="holotype" id="ABBRID0EA2BG" xlink:type="simple">HT</abbrev><bold>17</bold><italic><tp:taxon-name><tp:taxon-name-part taxon-name-part-type="genus" reg="Diplocheila">D.</tp:taxon-name-part> <tp:taxon-name-part taxon-name-part-type="species" reg="erwini">erwini</tp:taxon-name-part></tp:taxon-name></italic> sp. nov. <abbrev xmlns:xlink="http://www.w3.org/1999/xlink" xlink:title="holotype" id="ABBRID0ER2BG" xlink:type="simple">HT</abbrev>.</p></caption><graphic xmlns:xlink="http://www.w3.org/1999/xlink" xlink:href="zookeys-1044-427-g007.jpg" position="float" orientation="portrait" xlink:type="simple" id="oo_554098.jpg"><uri content-type="original_file" xlink:type="simple">https://binary.pensoft.net/fig/554098</uri></graphic></fig></tp:treatment-sec><ref-list><ref id="B17"><mixed-citation xmlns:xlink="http://www.w3.org/1999/xlink" xlink:type="simple"><person-group><name name-style="western"><surname>Jedlička</surname><given-names>A</given-names></name></person-group> (<year>1936</year>) <article-title>Novŷ Druh Rodu <italic><tp:taxon-name><tp:taxon-name-part taxon-name-part-type="genus">Diplochila</tp:taxon-name-part></tp:taxon-name></italic> z Filipin.</article-title><source>Časopis Československé Společnosti Entomologické</source><volume>33</volume>: <fpage>1</fpage>–<lpage>92</lpage>.</mixed-citation></ref><ref id="B5"><mixed-citation xmlns:xlink="http://www.w3.org/1999/xlink" xlink:type="simple"><person-group><name name-style="western"><surname>Ball</surname><given-names>GE</given-names></name></person-group> (<year>1959</year>) <article-title>A taxonomic study of the North American <tp:taxon-name><tp:taxon-name-part taxon-name-part-type="tribe">Licinini</tp:taxon-name-part></tp:taxon-name>, with notes on the Old World species of the genus <italic><tp:taxon-name><tp:taxon-name-part taxon-name-part-type="genus">Diplocheila</tp:taxon-name-part></tp:taxon-name></italic> Brullé (<tp:taxon-name><tp:taxon-name-part taxon-name-part-type="order">Coleoptera</tp:taxon-name-part></tp:taxon-name>).</article-title><source>Memoirs of the American Entomological Society</source><volume>16</volume>: <fpage>1</fpage>–<lpage>258</lpage>.</mixed-citation></ref><ref id="B22"><mixed-citation xmlns:xlink="http://www.w3.org/1999/xlink" xlink:type="simple"><person-group><name name-style="western"><surname>Lorenz</surname><given-names>W</given-names></name></person-group> (<year>2005a</year>) <source>Systematic List of Extant Ground Beetles of the World (<tp:taxon-name><tp:taxon-name-part taxon-name-part-type="class">Insecta</tp:taxon-name-part></tp:taxon-name><tp:taxon-name><tp:taxon-name-part taxon-name-part-type="order">Coleoptera</tp:taxon-name-part></tp:taxon-name> Geadephaga: <tp:taxon-name><tp:taxon-name-part taxon-name-part-type="family">Trachypachidae</tp:taxon-name-part></tp:taxon-name> and <tp:taxon-name><tp:taxon-name-part taxon-name-part-type="family">Carabidae</tp:taxon-name-part></tp:taxon-name> Incl. <tp:taxon-name><tp:taxon-name-part taxon-name-part-type="subfamily">Paussinae</tp:taxon-name-part></tp:taxon-name>, <tp:taxon-name><tp:taxon-name-part taxon-name-part-type="subfamily">Cicindelinae</tp:taxon-name-part></tp:taxon-name>, <tp:taxon-name><tp:taxon-name-part taxon-name-part-type="subfamily">Rhysodinae</tp:taxon-name-part></tp:taxon-name>).</source><publisher-name>Published by the author</publisher-name>, <publisher-loc>Tutzing</publisher-loc>, <size units="page">530 pp</size>.</mixed-citation></ref><ref id="B23"><mixed-citation xmlns:xlink="http://www.w3.org/1999/xlink" xlink:type="simple"><person-group><name name-style="western"><surname>Lorenz</surname><given-names>W</given-names></name></person-group> (<year>2005b</year>) <source>Nomina Carabidarum. A Directory of the Scientific Names of Ground Beetles (<tp:taxon-name><tp:taxon-name-part taxon-name-part-type="class">Insecta</tp:taxon-name-part></tp:taxon-name><tp:taxon-name><tp:taxon-name-part taxon-name-part-type="order">Coleoptera</tp:taxon-name-part></tp:taxon-name> ‘Geadephaga’: <tp:taxon-name><tp:taxon-name-part taxon-name-part-type="family">Trachypachidae</tp:taxon-name-part></tp:taxon-name> and <tp:taxon-name><tp:taxon-name-part taxon-name-part-type="family">Carabidae</tp:taxon-name-part></tp:taxon-name> incl. <tp:taxon-name><tp:taxon-name-part taxon-name-part-type="subfamily">Paussinae</tp:taxon-name-part></tp:taxon-name>, <tp:taxon-name><tp:taxon-name-part taxon-name-part-type="subfamily">Cicindelinae</tp:taxon-name-part></tp:taxon-name>, <tp:taxon-name><tp:taxon-name-part taxon-name-part-type="subfamily">Rhysodinae</tp:taxon-name-part></tp:taxon-name>). (2<sup>nd</sup> Edn.).</source><publisher-name>Published by the author</publisher-name>, <publisher-loc>Tutzing</publisher-loc>, <size units="page">993 pp</size>.</mixed-citation></ref><ref id="B19"><mixed-citation xmlns:xlink="http://www.w3.org/1999/xlink" xlink:type="simple"><person-group><name name-style="western"><surname>Lafer</surname><given-names>GS</given-names></name><name name-style="western"><surname>Kataev</surname><given-names>BM</given-names></name></person-group> (<year>2008</year>) <article-title>On the species of the genus <italic><tp:taxon-name><tp:taxon-name-part taxon-name-part-type="genus">Diplocheila</tp:taxon-name-part></tp:taxon-name></italic> Brullé (<tp:taxon-name><tp:taxon-name-part taxon-name-part-type="order">Coleoptera</tp:taxon-name-part></tp:taxon-name>: <tp:taxon-name><tp:taxon-name-part taxon-name-part-type="family">Carabidae</tp:taxon-name-part></tp:taxon-name>) of the Far East of Russia, with a brief review of the East Asian species.</article-title><source>Entomological Review</source><volume>88</volume>(<issue>6</issue>): <fpage>679</fpage>–<lpage>695</lpage>. <ext-link xlink:type="simple" ext-link-type="doi" xlink:href="10.1134/S0013873808060079">https://doi.org/10.1134/S0013873808060079</ext-link></mixed-citation></ref></ref-list></tp:taxon-treatment>
