# Supplementary material for: The genus Diplocheila Brullé, 1834 in Cambodia, with descriptions of two new species (Coleoptera, Carabidae, Licinini)
Source: Zookeys. 2021 Jun 16;1044:427–48. doi: 10.3897/zookeys.1044.60072 (PMC8222295; doi:10.3897/zookeys.1044.60072)
Supplement: XML Treatment for Diplocheila (Diplocheila) walterrossii [file zookeys.1044.60072-treatment5.xml]

<!DOCTYPE tp:taxon-treatment
  PUBLIC "-//TaxonX//DTD Taxonomic Treatment Publishing DTD v0 20100105//EN" "tax-treatment-NSO.dtd">
<tp:taxon-treatment xmlns:tp="http://www.plazi.org/taxpub"><tp:treatment-meta><kwd-group><label>Taxon classification</label><kwd><named-content xmlns:xlink="http://www.w3.org/1999/xlink" content-type="kingdom">Animalia</named-content></kwd><kwd><named-content xmlns:xlink="http://www.w3.org/1999/xlink" content-type="order">Coleoptera</named-content></kwd><kwd><named-content xmlns:xlink="http://www.w3.org/1999/xlink" content-type="family">Carabidae</named-content></kwd></kwd-group><mixed-citation publication-type="journal"><person-group><name><surname>Allegro</surname><given-names>Gianni</given-names></name><name><surname>Giachino</surname><given-names>Pier Mauro</given-names></name></person-group><article-title>The genus <italic><tp:taxon-name><tp:taxon-name-part taxon-name-part-type="genus" reg="Diplocheila">Diplocheila</tp:taxon-name-part></tp:taxon-name></italic> Brullé, 1834 in Cambodia, with descriptions of two new species (<tp:taxon-name><tp:taxon-name-part taxon-name-part-type="order">Coleoptera</tp:taxon-name-part></tp:taxon-name>, <tp:taxon-name><tp:taxon-name-part taxon-name-part-type="family">Carabidae</tp:taxon-name-part></tp:taxon-name>, <tp:taxon-name><tp:taxon-name-part taxon-name-part-type="tribe">Licinini</tp:taxon-name-part></tp:taxon-name>)</article-title><source>Zookeys</source><day>16</day><month>6</month><year>2021</year><volume>1044</volume><fpage>427</fpage><lpage>448</lpage><pub-id pub-id-type="doi">10.3897/zookeys.1044.60072</pub-id></mixed-citation></tp:treatment-meta><tp:nomenclature><tp:taxon-name><object-id xmlns:xlink="http://www.w3.org/1999/xlink" content-type="arpha" xlink:type="simple">582C63BB-E91F-5B48-8E69-73704D0409DA</object-id>
            <tp:taxon-name-part taxon-name-part-type="genus" reg="Diplocheila">Diplocheila</tp:taxon-name-part> (<tp:taxon-name-part taxon-name-part-type="subgenus" reg="Diplocheila">Diplocheila</tp:taxon-name-part>) <tp:taxon-name-part taxon-name-part-type="species" reg="walterrossii">walterrossii</tp:taxon-name-part><object-id xmlns:xlink="http://www.w3.org/1999/xlink" content-type="zoobank" xlink:type="simple">http://zoobank.org/714A6638-4FF9-4169-AC5F-E3F937247446</object-id></tp:taxon-name><tp:taxon-status xmlns:xlink="http://www.w3.org/1999/xlink" xlink:type="simple">sp. nov.</tp:taxon-status><xref ref-type="fig" rid="F4">Figures 4</xref><xref ref-type="fig" rid="F6">, 10</xref><xref ref-type="fig" rid="F7">, 16</xref><xref ref-type="fig" rid="F8">, 19</xref><xref ref-type="fig" rid="F9">, 22</xref><xref ref-type="fig" rid="F10">, 29</xref><xref ref-type="fig" rid="F11">, 33</xref></tp:nomenclature><tp:treatment-sec sec-type="type locality" id="SECID0EEXAG"><title>Type locality.</title><p>Cambodia, Siem Reap Province, N Siem Reap City, <named-content xmlns:xlink="http://www.w3.org/1999/xlink" content-type="dwc:verbatimCoordinates" xlink:type="simple"><named-content content-type="geo-json" specific-use="{&#34;type&#34;:&#34;Point&#34;,&#34;coordinates&#34;:[103.873611,13.441389]}" id="NCID0ENXAG" xlink:type="simple">13°26'29"N, 103°52'25"E</named-content></named-content>.</p></tp:treatment-sec><tp:treatment-sec sec-type="material" id="SECID0ESXAG"><title>Material examined.</title><p><bold><italic>Holotype</italic></bold>: ♂, Cambodia, Siem Reap Province, N Siem Reap City, <named-content xmlns:xlink="http://www.w3.org/1999/xlink" content-type="dwc:verbatimCoordinates" xlink:type="simple"><named-content content-type="geo-json" specific-use="{&#34;type&#34;:&#34;Point&#34;,&#34;coordinates&#34;:[103.873611,13.441389]}" id="NCID0EAYAG" xlink:type="simple">13°26'29"N, 103°52'25"E</named-content></named-content>, light trap, 13.XI.2018, W. Rossi and V. Kong leg. (<abbrev xmlns:xlink="http://www.w3.org/1999/xlink" xlink:title="Pier Mauro Giachino Collection, San Martino Canavese (TO), Italy" id="ABBRID0EFYAG" xlink:type="simple">CGi</abbrev>).</p><p><bold><italic>Paratypes</italic></bold>: (7 ♂♂ and 3 ♀♀); 2 ♂♂, same data as <abbrev xmlns:xlink="http://www.w3.org/1999/xlink" xlink:title="holotype" id="ABBRID0EQYAG" xlink:type="simple">HT</abbrev>; 2 ♂♂ Cambodia, Kampong Chhnang Province, Khom Domnatpopol, Tonle Sap Lake, <named-content xmlns:xlink="http://www.w3.org/1999/xlink" content-type="dwc:verbatimCoordinates" xlink:type="simple"><named-content content-type="geo-json" specific-use="{&#34;type&#34;:&#34;Point&#34;,&#34;coordinates&#34;:[104.687500,12.237222]}" id="NCID0EXYAG" xlink:type="simple">12°14'14"N, 104°41'15"E</named-content></named-content>, light trap, 21.V.2018, Rossi, Bernardi and Kong leg.; 1 ♂ 1 ♀, Cambodia, Kampong Chhnang, banks of Tonle Sap Lake, light trap, 17.V.2019, W. Rossi and V. Kong leg.; 1 ♂, Cambodia, Kampong Chhnang, Rolea B’ier District, Toulkrolanh Village, <named-content xmlns:xlink="http://www.w3.org/1999/xlink" content-type="dwc:verbatimCoordinates" xlink:type="simple"><named-content content-type="geo-json" specific-use="{&#34;type&#34;:&#34;Point&#34;,&#34;coordinates&#34;:[104.663889,12.225278]}" id="NCID0E6YAG" xlink:type="simple">12°13'31"N, 104°39'50"E</named-content></named-content>, light trap, 7.XI.2018, W. Rossi and V. Kong leg.; 2 ♀♀, Cambodia, Banteay Meanchey Province, near Sisophon, Campus of the Mean Chey University, light trap, 22.X–23.XI.2019, P. Bun and W. Rossi leg.; 1 ♂, Cambodia, Khsam, Kampong Chhnang, <named-content xmlns:xlink="http://www.w3.org/1999/xlink" content-type="dwc:verbatimCoordinates" xlink:type="simple"><named-content content-type="geo-json" specific-use="{&#34;type&#34;:&#34;Point&#34;,&#34;coordinates&#34;:[104.657944,12.279722]}" id="NCID0EHZAG" xlink:type="simple">12°16'47"N, 104°39'28.6"E</named-content></named-content>, light trap, 29.XI–3.XII.2019, W. Rossi and V. Kong leg. (<abbrev xmlns:xlink="http://www.w3.org/1999/xlink" xlink:title="Gianni Allegro Collection, Moncalvo (AT), Italy" id="ABBRID0EMZAG" xlink:type="simple">CAl</abbrev>, <abbrev xmlns:xlink="http://www.w3.org/1999/xlink" xlink:title="Achille Casale Collection, Torino, Italy" id="ABBRID0EQZAG" xlink:type="simple">CCa</abbrev>, <abbrev xmlns:xlink="http://www.w3.org/1999/xlink" xlink:title="Pier Mauro Giachino Collection, San Martino Canavese (TO), Italy" id="ABBRID0EUZAG" xlink:type="simple">CGi</abbrev>, <named-content xmlns:xlink="http://www.w3.org/1999/xlink" content-type="dwc:institutional_code" xlink:type="simple">BMNH</named-content>, <abbrev xmlns:xlink="http://www.w3.org/1999/xlink" content-type="institution" xlink:title="Museo Civico di Storia Naturale “Giacomo Doria”, Genova, Italy" id="ABBRID0E4ZAG" xlink:type="simple">MCSNG</abbrev>).</p></tp:treatment-sec><tp:treatment-sec sec-type="diagnosis" id="SECID0EC1AG"><title>Diagnosis.</title><p>A medium-sized (<abbrev xmlns:xlink="http://www.w3.org/1999/xlink" xlink:title="apparent body length" id="ABBRID0EI1AG" xlink:type="simple">ABL</abbrev>: 15–18 mm) <italic><tp:taxon-name><tp:taxon-name-part taxon-name-part-type="genus" reg="Diplocheila">Diplocheila</tp:taxon-name-part></tp:taxon-name></italic> of the <italic><tp:taxon-name><tp:taxon-name-part taxon-name-part-type="genus" reg="Diplocheila"/><tp:taxon-name-part taxon-name-part-type="species" reg="polita">polita</tp:taxon-name-part></tp:taxon-name></italic> group in the subgenus <tp:taxon-name><tp:taxon-name-part taxon-name-part-type="genus" reg="Diplocheila"/><tp:taxon-name-part taxon-name-part-type="subgenus" reg="Diplocheila">Diplocheila</tp:taxon-name-part></tp:taxon-name> (sensu <xref ref-type="bibr" rid="B5">Ball 1959</xref>). Among the species of this group having a sexsetose labrum, it is easily distinguished from <italic><tp:taxon-name><tp:taxon-name-part taxon-name-part-type="genus" reg="Diplocheila">D.</tp:taxon-name-part> <tp:taxon-name-part taxon-name-part-type="species" reg="erwini">erwini</tp:taxon-name-part></tp:taxon-name></italic> sp. nov. by the larger body size (15–18 mm vs 12–14 mm), from <italic><tp:taxon-name><tp:taxon-name-part taxon-name-part-type="genus" reg="Diplocheila">D.</tp:taxon-name-part> <tp:taxon-name-part taxon-name-part-type="species" reg="laevigata">laevigata</tp:taxon-name-part></tp:taxon-name></italic> and <italic><tp:taxon-name><tp:taxon-name-part taxon-name-part-type="genus" reg="Diplocheila">D.</tp:taxon-name-part> <tp:taxon-name-part taxon-name-part-type="species" reg="laevigotoides">laevigotoides</tp:taxon-name-part></tp:taxon-name></italic> by the more transverse pronotum (<abbrev xmlns:xlink="http://www.w3.org/1999/xlink" xlink:title="pronotum width" id="ABBRID0EL3AG" xlink:type="simple">PW</abbrev>/<abbrev xmlns:xlink="http://www.w3.org/1999/xlink" xlink:title="pronotum length" id="ABBRID0EP3AG" xlink:type="simple">PL</abbrev> = 1.38 vs 1.28–1.32), from <italic><tp:taxon-name><tp:taxon-name-part taxon-name-part-type="genus" reg="Diplocheila">D.</tp:taxon-name-part> <tp:taxon-name-part taxon-name-part-type="species" reg="indus">indus</tp:taxon-name-part></tp:taxon-name></italic> by the hind angles of pronotum not protruding (externally protruding in <italic><tp:taxon-name><tp:taxon-name-part taxon-name-part-type="genus" reg="Diplocheila">D.</tp:taxon-name-part> <tp:taxon-name-part taxon-name-part-type="species" reg="indus">indus</tp:taxon-name-part></tp:taxon-name></italic>) and from all these species by the morphology of the aedeagus.</p></tp:treatment-sec><tp:treatment-sec sec-type="description" id="SECID0EJ4AG"><title>Description.</title><p><bold><italic>Habitus</italic></bold>: <abbrev xmlns:xlink="http://www.w3.org/1999/xlink" xlink:title="apparent body length" id="ABBRID0EU4AG" xlink:type="simple">ABL</abbrev>: 15–18 mm (<abbrev xmlns:xlink="http://www.w3.org/1999/xlink" xlink:title="holotype" id="ABBRID0EY4AG" xlink:type="simple">HT</abbrev> ♂ 15.6 mm). Body parallel-sided, moderately shiny, black with antennae and palpi piceous-brown (Fig. <xref ref-type="fig" rid="F4">4</xref>).</p><fig id="F4" position="float" orientation="portrait"><object-id xmlns:xlink="http://www.w3.org/1999/xlink" content-type="doi" xlink:type="simple">10.3897/zookeys.1044.60072.figure4</object-id><object-id xmlns:xlink="http://www.w3.org/1999/xlink" content-type="arpha" xlink:type="simple">DF22BB1C-1007-5DF6-B284-E5BC21EE447B</object-id><label>Figure 4.</label><caption><p><italic><tp:taxon-name><tp:taxon-name-part taxon-name-part-type="genus" reg="Diplocheila">Diplocheila</tp:taxon-name-part> <tp:taxon-name-part taxon-name-part-type="species" reg="walterrossii">walterrossii</tp:taxon-name-part></tp:taxon-name></italic> sp. nov.: habitus of holotype.</p></caption><graphic xmlns:xlink="http://www.w3.org/1999/xlink" xlink:href="zookeys-1044-427-g004.jpg" position="float" orientation="portrait" xlink:type="simple" id="oo_554095.jpg"><uri content-type="original_file" xlink:type="simple">https://binary.pensoft.net/fig/554095</uri></graphic></fig><p><bold><italic>Head</italic></bold>: almost quadrangular, robust, glabrous except for the supraorbital setae. Eyes markedly convex; a single supraorbital seta on each side. Dorsum with microsculpture not evident, only with scattered punctures visible at &gt;100× magnification; frontal impressions short and superficial. Labrum symmetrically and deeply (<abbrev xmlns:xlink="http://www.w3.org/1999/xlink" xlink:title="ratio of the length measured between the straight line connecting the apices of lateral lobes of the labrum and narrowest point of medial emargination (a) and the length measured between the straight line connecting the apices of lateral lobes of the labrum and frontoclypeal suture (b)" id="ABBRID0E65AG" xlink:type="simple">LR</abbrev> = 0.72) emarginate, with six setigerous punctures on anterior margin (4 medial equidistant + 2 lateral on lobes). Clypeus trapezoid, distinctly concave anteriorly, with 1 seta at each anterolateral corner. Antennae moderately long, densely pubescent from segment 4, with terminal two articles surpassing base of pronotum; segments elongate, the second one short, as long as a half of first. Mandibles elongate, broad, approximately similar to one another (the left with apical cutting edge more concave), with scrobe well-defined and glabrous and apex blunt; terebral tooth triangular and prominent. Labial and maxillary palps fusiform, with apices narrowly truncate.</p><p><bold><italic>Thorax</italic></bold>: pronotum smooth, with very faint isodiametric microsculpture evident at &gt;200× magnification and with scattered punctures, transverse (<abbrev xmlns:xlink="http://www.w3.org/1999/xlink" xlink:title="pronotum width" id="ABBRID0EL6AG" xlink:type="simple">PW</abbrev>/<abbrev xmlns:xlink="http://www.w3.org/1999/xlink" xlink:title="pronotum length" id="ABBRID0EP6AG" xlink:type="simple">PL</abbrev> = 1.38), widest just above middle (Fig. <xref ref-type="fig" rid="F6">10</xref>). Disk moderately convex. Sides moderately rounded in anterior half, delicately sinuate backwards. Hind angles rounded obtuse, with a postero-lateral seta. Posterior margin rectilinear between basal impressions, which are linear and markedly impressed; anterior margin with front angles nearly obsolete. A single lateral seta on each side at anterior third. Lateral bead continuous, separated from the discal area by a narrow groove, only scarcely dilated before hind angles. Medial longitudinal impression fine, nearly reaching anterior and posterior margins; anterior transversal impression absent.</p><p><bold><italic>Elytra</italic></bold>: moderately long (<abbrev xmlns:xlink="http://www.w3.org/1999/xlink" xlink:title="elytra length" id="ABBRID0E56AG" xlink:type="simple">EL</abbrev>/<abbrev xmlns:xlink="http://www.w3.org/1999/xlink" xlink:title="elytral width" id="ABBRID0ECABG" xlink:type="simple">EW</abbrev> = 1.65), parallel-sided, slightly convex and flattened on disk, widest at middle, with rounded shoulders and sides delicately sinuate before apex. Surface moderately shiny; microsculpture evident only at high magnification (&gt;100×), consisting of fine, slightly transverse meshes. Epipleura without any distinct external plicae (“uncrossed epipleura”). Intervals moderately convex, smooth; striae deeply impressed on the whole length, delicately punctate. Parascutellar stria present; scutellar setigerous pore present at base of stria 1, just before conjunction with stria 2. Basal margin complete. Discal setigerous punctures absent; umbilicate series of setigerous punctures continuous, but punctures more widely spaced at middle. Hind wings fully developed.</p><p><bold><italic>Ventral surface</italic> (thorax and abdomen)</bold>: prosternum and proepisterna glabrous and impunctate (only with very fine punctures). Metepisterna twice as long as their width at anterior side; metepimera narrow, nearly rectangular. Prosternal intercoxal process parallel-sided with blunt apex, delicately bordered. Abdominal ventrites IV–VI shiny but shagreened at sides, glabrous except one pair of subapical central setae; males with 2, females with 4 setae at apex of ventrite VII.</p><p><bold><italic>Legs</italic></bold>: moderately slender. Posterior face of femora with 1 seta in profemora, 2 setae in mesofemora and metafemora. Metatrochanters glabrous and as long as one-third of metafemora. Protibial antennal cleaning organ well developed, with 2 clip setae. Protibiae robust, with 6 or 7 outer apical spines; mesotibiae with a group of setae at middle of inner face; metatibiae longitudinally furrowed at inner face. Dorsal face of tarsomeres smooth. Protarsomeres 1–3 of males moderately dilated, slightly asymmetrical; meso- and metatarsomeres not dilated in both sexes; tarsomere 5 ventrally glabrous, dorsally with 2 apical setae; claws smooth.</p><p><bold><italic>Male genitalia</italic></bold>: median lobe of aedeagus short and moderately swollen before apex in lateral view (Fig. <xref ref-type="fig" rid="F9">22</xref>); apical lamella very short and apically rounded in dorsal view (Fig. <xref ref-type="fig" rid="F10">29</xref>), apex thick and very slightly bent downwards in lateral view. Ostium long, in dorsal position. Right paramere elongate and subtruncate at apex; left paramere conchoid.</p></tp:treatment-sec><tp:treatment-sec sec-type="etymology" id="SECID0EDBBG"><title>Etymology.</title><p>This species is named after its collector, Walter Rossi, a world-renowned specialist in entomoparasitic fungi, as a token of our esteem and as a sign of gratitude for the gift to the authors of the specimens of the new species.</p></tp:treatment-sec><tp:treatment-sec sec-type="distribution" id="SECID0EIBBG"><title>Distribution and ecology.</title><p><italic><tp:taxon-name><tp:taxon-name-part taxon-name-part-type="genus" reg="Geographical">Geographical</tp:taxon-name-part> <tp:taxon-name-part taxon-name-part-type="species" reg="distribution">distribution</tp:taxon-name-part></tp:taxon-name></italic>: this species is recorded from Central and North-Western Cambodia (Fig. <xref ref-type="fig" rid="F11">33</xref>). <italic>Life habits</italic>: the specimens of the type series were collected by light trapping. No other data are available.</p></tp:treatment-sec><tp:treatment-sec sec-type="remarks" id="SECID0E6BBG"><title>Remarks.</title><p><italic><tp:taxon-name><tp:taxon-name-part taxon-name-part-type="genus" reg="Diplocheila">Diplocheila</tp:taxon-name-part> <tp:taxon-name-part taxon-name-part-type="species" reg="walterrossii">walterrossii</tp:taxon-name-part></tp:taxon-name></italic> sp. nov. belongs to the <italic><tp:taxon-name><tp:taxon-name-part taxon-name-part-type="genus" reg="Diplocheila">D.</tp:taxon-name-part> <tp:taxon-name-part taxon-name-part-type="species" reg="polita">polita</tp:taxon-name-part></tp:taxon-name></italic> group (sensu <xref ref-type="bibr" rid="B5">Ball 1959</xref>), as it shares the characters distinguishing this group and, at first sight, is very similar in external morphology to <italic><tp:taxon-name><tp:taxon-name-part taxon-name-part-type="genus" reg="Diplocheila">D.</tp:taxon-name-part> <tp:taxon-name-part taxon-name-part-type="species" reg="laevigata">laevigata</tp:taxon-name-part></tp:taxon-name></italic>. Nevertheless, at a deeper examination its aedeagus (Figs <xref ref-type="fig" rid="F9">22</xref>, <xref ref-type="fig" rid="F10">29</xref>) reveals evident morphological differences and is easy distinguished from that of <italic><tp:taxon-name><tp:taxon-name-part taxon-name-part-type="genus" reg="Diplocheila">D.</tp:taxon-name-part> <tp:taxon-name-part taxon-name-part-type="species" reg="laevigata">laevigata</tp:taxon-name-part></tp:taxon-name></italic> (Figs <xref ref-type="fig" rid="F9">20</xref>, <xref ref-type="fig" rid="F10">26</xref>, <xref ref-type="fig" rid="F10">27</xref>), as well as from that of <italic><tp:taxon-name><tp:taxon-name-part taxon-name-part-type="genus" reg="Diplocheila">D.</tp:taxon-name-part> <tp:taxon-name-part taxon-name-part-type="species" reg="erwini">erwini</tp:taxon-name-part></tp:taxon-name></italic> sp. nov. (Figs <xref ref-type="fig" rid="F9">23</xref>, <xref ref-type="fig" rid="F10">30</xref>), both species sympatric and syntopic with <italic><tp:taxon-name><tp:taxon-name-part taxon-name-part-type="genus" reg="Diplocheila">D.</tp:taxon-name-part> <tp:taxon-name-part taxon-name-part-type="species" reg="walterrossii">walterrossii</tp:taxon-name-part></tp:taxon-name></italic> sp. nov. in Cambodia. Moreover, the new species shows a character almost unique in this group, as far as we know, that is the less enlarged male fore tarsi 1–3. For these reasons, <italic><tp:taxon-name><tp:taxon-name-part taxon-name-part-type="genus" reg="Diplocheila">D.</tp:taxon-name-part> <tp:taxon-name-part taxon-name-part-type="species" reg="walterrossii">walterrossii</tp:taxon-name-part></tp:taxon-name></italic> sp. nov. could represent a rather isolated species in the <italic><tp:taxon-name><tp:taxon-name-part taxon-name-part-type="genus" reg="Diplocheila">D.</tp:taxon-name-part> <tp:taxon-name-part taxon-name-part-type="species" reg="polita">polita</tp:taxon-name-part></tp:taxon-name></italic> group, and its closest relatives remain uncertain.</p></tp:treatment-sec><tp:treatment-sec><!--Section generated to contain objects referenced in tp:taxon-treatment.--><fig id="F6" position="float" orientation="portrait"><object-id xmlns:xlink="http://www.w3.org/1999/xlink" content-type="doi" xlink:type="simple">10.3897/zookeys.1044.60072.figures6-11</object-id><object-id xmlns:xlink="http://www.w3.org/1999/xlink" content-type="arpha" xlink:type="simple">ED32D887-63D4-5221-B97B-0FAFD5EE0455</object-id><label>Figures 6–11.</label><caption><p>Pronotum of <italic><tp:taxon-name><tp:taxon-name-part taxon-name-part-type="genus" reg="Diplocheila">Diplocheila</tp:taxon-name-part></tp:taxon-name></italic> species <bold>6</bold><italic><tp:taxon-name><tp:taxon-name-part taxon-name-part-type="genus" reg="Diplocheila">D.</tp:taxon-name-part> <tp:taxon-name-part taxon-name-part-type="species" reg="laevigata">laevigata</tp:taxon-name-part></tp:taxon-name></italic><abbrev xmlns:xlink="http://www.w3.org/1999/xlink" xlink:title="holotype" id="ABBRID0E1VBG" xlink:type="simple">HT</abbrev><bold>7</bold><italic><tp:taxon-name><tp:taxon-name-part taxon-name-part-type="genus" reg="Diplocheila">D.</tp:taxon-name-part> <tp:taxon-name-part taxon-name-part-type="species" reg="laevigotoides">laevigotoides</tp:taxon-name-part></tp:taxon-name></italic><abbrev xmlns:xlink="http://www.w3.org/1999/xlink" xlink:title="holotype" id="ABBRID0ELWBG" xlink:type="simple">HT</abbrev><bold>8</bold><italic><tp:taxon-name><tp:taxon-name-part taxon-name-part-type="genus" reg="Diplocheila">D.</tp:taxon-name-part> <tp:taxon-name-part taxon-name-part-type="species" reg="laevigata">laevigata</tp:taxon-name-part></tp:taxon-name></italic> from Cambodia <bold>9</bold><italic><tp:taxon-name><tp:taxon-name-part taxon-name-part-type="genus" reg="Diplocheila">Diplocheila</tp:taxon-name-part></tp:taxon-name></italic> sp. from Thailand <bold>10</bold><italic><tp:taxon-name><tp:taxon-name-part taxon-name-part-type="genus" reg="Diplocheila">D.</tp:taxon-name-part> <tp:taxon-name-part taxon-name-part-type="species" reg="walterrossii">walterrossii</tp:taxon-name-part></tp:taxon-name></italic> sp. nov. <abbrev xmlns:xlink="http://www.w3.org/1999/xlink" xlink:title="holotype" id="ABBRID0ESXBG" xlink:type="simple">HT</abbrev><bold>11</bold><italic><tp:taxon-name><tp:taxon-name-part taxon-name-part-type="genus" reg="Diplocheila">D.</tp:taxon-name-part> <tp:taxon-name-part taxon-name-part-type="species" reg="erwini">erwini</tp:taxon-name-part></tp:taxon-name></italic> sp. nov. <abbrev xmlns:xlink="http://www.w3.org/1999/xlink" xlink:title="holotype" id="ABBRID0EDYBG" xlink:type="simple">HT</abbrev>.</p></caption><graphic xmlns:xlink="http://www.w3.org/1999/xlink" xlink:href="zookeys-1044-427-g006.jpg" position="float" orientation="portrait" xlink:type="simple" id="oo_554097.jpg"><uri content-type="original_file" xlink:type="simple">https://binary.pensoft.net/fig/554097</uri></graphic></fig><fig id="F7" position="float" orientation="portrait"><object-id xmlns:xlink="http://www.w3.org/1999/xlink" content-type="doi" xlink:type="simple">10.3897/zookeys.1044.60072.figures12-17</object-id><object-id xmlns:xlink="http://www.w3.org/1999/xlink" content-type="arpha" xlink:type="simple">32F7F63D-6E6B-5337-AA6E-949F8FE5DF3E</object-id><label>Figures 12–17.</label><caption><p>Labrum of <italic><tp:taxon-name><tp:taxon-name-part taxon-name-part-type="genus" reg="Diplocheila">Diplocheila</tp:taxon-name-part></tp:taxon-name></italic> species <bold>12</bold><italic><tp:taxon-name><tp:taxon-name-part taxon-name-part-type="genus" reg="Diplocheila">D.</tp:taxon-name-part> <tp:taxon-name-part taxon-name-part-type="species" reg="laevigata">laevigata</tp:taxon-name-part></tp:taxon-name></italic><abbrev xmlns:xlink="http://www.w3.org/1999/xlink" xlink:title="holotype" id="ABBRID0EIZBG" xlink:type="simple">HT</abbrev><bold>13</bold><italic><tp:taxon-name><tp:taxon-name-part taxon-name-part-type="genus" reg="Diplocheila">D.</tp:taxon-name-part> <tp:taxon-name-part taxon-name-part-type="species" reg="laevigotoides">laevigotoides</tp:taxon-name-part></tp:taxon-name></italic><abbrev xmlns:xlink="http://www.w3.org/1999/xlink" xlink:title="holotype" id="ABBRID0EZZBG" xlink:type="simple">HT</abbrev><bold>14</bold><italic><tp:taxon-name><tp:taxon-name-part taxon-name-part-type="genus" reg="Diplocheila">D.</tp:taxon-name-part> <tp:taxon-name-part taxon-name-part-type="species" reg="laevigata">laevigata</tp:taxon-name-part></tp:taxon-name></italic> from Cambodia <bold>15</bold><italic><tp:taxon-name><tp:taxon-name-part taxon-name-part-type="genus" reg="Diplocheila">Diplocheila</tp:taxon-name-part></tp:taxon-name></italic> sp. from Thailand <bold>16</bold><italic><tp:taxon-name><tp:taxon-name-part taxon-name-part-type="genus" reg="Diplocheila">D.</tp:taxon-name-part> <tp:taxon-name-part taxon-name-part-type="species" reg="walterrossii">walterrossii</tp:taxon-name-part></tp:taxon-name></italic> sp. nov. <abbrev xmlns:xlink="http://www.w3.org/1999/xlink" xlink:title="holotype" id="ABBRID0EA2BG" xlink:type="simple">HT</abbrev><bold>17</bold><italic><tp:taxon-name><tp:taxon-name-part taxon-name-part-type="genus" reg="Diplocheila">D.</tp:taxon-name-part> <tp:taxon-name-part taxon-name-part-type="species" reg="erwini">erwini</tp:taxon-name-part></tp:taxon-name></italic> sp. nov. <abbrev xmlns:xlink="http://www.w3.org/1999/xlink" xlink:title="holotype" id="ABBRID0ER2BG" xlink:type="simple">HT</abbrev>.</p></caption><graphic xmlns:xlink="http://www.w3.org/1999/xlink" xlink:href="zookeys-1044-427-g007.jpg" position="float" orientation="portrait" xlink:type="simple" id="oo_554098.jpg"><uri content-type="original_file" xlink:type="simple">https://binary.pensoft.net/fig/554098</uri></graphic></fig><fig id="F8" position="float" orientation="portrait"><object-id xmlns:xlink="http://www.w3.org/1999/xlink" content-type="doi" xlink:type="simple">10.3897/zookeys.1044.60072.figures18-19</object-id><object-id xmlns:xlink="http://www.w3.org/1999/xlink" content-type="arpha" xlink:type="simple">AC932926-3CF3-5CED-AE0A-3B1CD08CDAC0</object-id><label>Figures 18–19.</label><caption><p>Male protarsi of <italic><tp:taxon-name><tp:taxon-name-part taxon-name-part-type="genus" reg="Diplocheila">Diplocheila</tp:taxon-name-part></tp:taxon-name></italic> species <bold>18</bold><italic><tp:taxon-name><tp:taxon-name-part taxon-name-part-type="genus" reg="Diplocheila">D.</tp:taxon-name-part> <tp:taxon-name-part taxon-name-part-type="species" reg="laevigata">laevigata</tp:taxon-name-part></tp:taxon-name></italic> from Cambodia <bold>19</bold><italic><tp:taxon-name><tp:taxon-name-part taxon-name-part-type="genus" reg="Diplocheila">D.</tp:taxon-name-part> <tp:taxon-name-part taxon-name-part-type="species" reg="walterrossii">walterrossii</tp:taxon-name-part></tp:taxon-name></italic> sp. nov. <abbrev xmlns:xlink="http://www.w3.org/1999/xlink" xlink:title="holotype" id="ABBRID0ED4BG" xlink:type="simple">HT</abbrev>.</p></caption><graphic xmlns:xlink="http://www.w3.org/1999/xlink" xlink:href="zookeys-1044-427-g008.jpg" position="float" orientation="portrait" xlink:type="simple" id="oo_554099.jpg"><uri content-type="original_file" xlink:type="simple">https://binary.pensoft.net/fig/554099</uri></graphic></fig><fig id="F9" position="float" orientation="portrait"><object-id xmlns:xlink="http://www.w3.org/1999/xlink" content-type="doi" xlink:type="simple">10.3897/zookeys.1044.60072.figures20-25</object-id><object-id xmlns:xlink="http://www.w3.org/1999/xlink" content-type="arpha" xlink:type="simple">C95CBA2F-E502-5D90-84FF-1EE311F4055F</object-id><label>Figures 20–25.</label><caption><p>Aedeagus in lateral view of <italic><tp:taxon-name><tp:taxon-name-part taxon-name-part-type="genus" reg="Diplocheila">Diplocheila</tp:taxon-name-part></tp:taxon-name></italic> species <bold>20</bold><italic><tp:taxon-name><tp:taxon-name-part taxon-name-part-type="genus" reg="Diplocheila">D.</tp:taxon-name-part> <tp:taxon-name-part taxon-name-part-type="species" reg="laevigata">laevigata</tp:taxon-name-part></tp:taxon-name></italic> from Cambodia <bold>21</bold><italic><tp:taxon-name><tp:taxon-name-part taxon-name-part-type="genus" reg="Diplocheila">Diplocheila</tp:taxon-name-part></tp:taxon-name></italic> sp. from Thailand <bold>22</bold><italic><tp:taxon-name><tp:taxon-name-part taxon-name-part-type="genus" reg="Diplocheila">D.</tp:taxon-name-part> <tp:taxon-name-part taxon-name-part-type="species" reg="walterrossii">walterrossii</tp:taxon-name-part></tp:taxon-name></italic> sp. nov. <abbrev xmlns:xlink="http://www.w3.org/1999/xlink" xlink:title="holotype" id="ABBRID0ECNAI" xlink:type="simple">HT</abbrev><bold>23</bold><italic><tp:taxon-name><tp:taxon-name-part taxon-name-part-type="genus" reg="Diplocheila">D.</tp:taxon-name-part> <tp:taxon-name-part taxon-name-part-type="species" reg="erwini">erwini</tp:taxon-name-part></tp:taxon-name></italic> sp. nov. <abbrev xmlns:xlink="http://www.w3.org/1999/xlink" xlink:title="holotype" id="ABBRID0ETNAI" xlink:type="simple">HT</abbrev><bold>24</bold><italic><tp:taxon-name><tp:taxon-name-part taxon-name-part-type="genus" reg="Diplocheila">D.</tp:taxon-name-part> <tp:taxon-name-part taxon-name-part-type="species" reg="laevis">laevis</tp:taxon-name-part></tp:taxon-name></italic> from Cambodia <bold>25</bold><italic><tp:taxon-name><tp:taxon-name-part taxon-name-part-type="genus" reg="Diplocheila">D.</tp:taxon-name-part> <tp:taxon-name-part taxon-name-part-type="species" reg="latifrons">latifrons</tp:taxon-name-part></tp:taxon-name></italic> from Cambodia.</p></caption><graphic xmlns:xlink="http://www.w3.org/1999/xlink" xlink:href="zookeys-1044-427-g009.jpg" position="float" orientation="portrait" xlink:type="simple" id="oo_554100.jpg"><uri content-type="original_file" xlink:type="simple">https://binary.pensoft.net/fig/554100</uri></graphic></fig><fig id="F10" position="float" orientation="portrait"><object-id xmlns:xlink="http://www.w3.org/1999/xlink" content-type="doi" xlink:type="simple">10.3897/zookeys.1044.60072.figures26-32</object-id><object-id xmlns:xlink="http://www.w3.org/1999/xlink" content-type="arpha" xlink:type="simple">D4D87042-C8BD-5D27-A50D-AC72C62EA26E</object-id><label>Figures 26–32.</label><caption><p>Aedeagus in dorsal view of <italic><tp:taxon-name><tp:taxon-name-part taxon-name-part-type="genus" reg="Diplocheila">Diplocheila</tp:taxon-name-part></tp:taxon-name></italic> species <bold>26</bold><italic><tp:taxon-name><tp:taxon-name-part taxon-name-part-type="genus" reg="Diplocheila">D.</tp:taxon-name-part> <tp:taxon-name-part taxon-name-part-type="species" reg="laevigata">laevigata</tp:taxon-name-part></tp:taxon-name></italic><abbrev xmlns:xlink="http://www.w3.org/1999/xlink" xlink:title="holotype" id="ABBRID0ESPAI" xlink:type="simple">HT</abbrev><bold>27</bold><italic><tp:taxon-name><tp:taxon-name-part taxon-name-part-type="genus" reg="Diplocheila">D.</tp:taxon-name-part> <tp:taxon-name-part taxon-name-part-type="species" reg="laevigata">laevigata</tp:taxon-name-part></tp:taxon-name></italic> from Cambodia <bold>28</bold><italic><tp:taxon-name><tp:taxon-name-part taxon-name-part-type="genus" reg="Diplocheila">Diplocheila</tp:taxon-name-part></tp:taxon-name></italic> sp. from Thailand <bold>29</bold><italic><tp:taxon-name><tp:taxon-name-part taxon-name-part-type="genus" reg="Diplocheila">D.</tp:taxon-name-part> <tp:taxon-name-part taxon-name-part-type="species" reg="walterrossii">walterrossii</tp:taxon-name-part></tp:taxon-name></italic> sp. nov. <abbrev xmlns:xlink="http://www.w3.org/1999/xlink" xlink:title="holotype" id="ABBRID0EZQAI" xlink:type="simple">HT</abbrev><bold>30</bold><italic><tp:taxon-name><tp:taxon-name-part taxon-name-part-type="genus" reg="Diplocheila">D.</tp:taxon-name-part> <tp:taxon-name-part taxon-name-part-type="species" reg="erwini">erwini</tp:taxon-name-part></tp:taxon-name></italic> sp. nov. <abbrev xmlns:xlink="http://www.w3.org/1999/xlink" xlink:title="holotype" id="ABBRID0EKRAI" xlink:type="simple">HT</abbrev><bold>31</bold><italic><tp:taxon-name><tp:taxon-name-part taxon-name-part-type="genus" reg="Diplocheila">D.</tp:taxon-name-part> <tp:taxon-name-part taxon-name-part-type="species" reg="laevis">laevis</tp:taxon-name-part></tp:taxon-name></italic> from Cambodia <bold>32</bold><italic><tp:taxon-name><tp:taxon-name-part taxon-name-part-type="genus" reg="Diplocheila">D.</tp:taxon-name-part> <tp:taxon-name-part taxon-name-part-type="species" reg="latifrons">latifrons</tp:taxon-name-part></tp:taxon-name></italic> from Cambodia.</p></caption><graphic xmlns:xlink="http://www.w3.org/1999/xlink" xlink:href="zookeys-1044-427-g010.jpg" position="float" orientation="portrait" xlink:type="simple" id="oo_554101.jpg"><uri content-type="original_file" xlink:type="simple">https://binary.pensoft.net/fig/554101</uri></graphic></fig><fig id="F11" position="float" orientation="portrait"><object-id xmlns:xlink="http://www.w3.org/1999/xlink" content-type="doi" xlink:type="simple">10.3897/zookeys.1044.60072.figure33</object-id><object-id xmlns:xlink="http://www.w3.org/1999/xlink" content-type="arpha" xlink:type="simple">86276CF3-4B67-54A3-A91A-73A0ADBACEE0</object-id><label>Figure 33.</label><caption><p>Distribution map of <italic><tp:taxon-name><tp:taxon-name-part taxon-name-part-type="genus" reg="Diplocheila">Diplocheila</tp:taxon-name-part> <tp:taxon-name-part taxon-name-part-type="species" reg="walterrossii">walterrossii</tp:taxon-name-part></tp:taxon-name></italic> sp. nov. and <italic><tp:taxon-name><tp:taxon-name-part taxon-name-part-type="genus" reg="Diplocheila">D.</tp:taxon-name-part> <tp:taxon-name-part taxon-name-part-type="species" reg="erwini">erwini</tp:taxon-name-part></tp:taxon-name></italic> sp. nov. in Cambodia.</p></caption><graphic xmlns:xlink="http://www.w3.org/1999/xlink" xlink:href="zookeys-1044-427-g011.jpg" position="float" orientation="portrait" xlink:type="simple" id="oo_554102.jpg"><uri content-type="original_file" xlink:type="simple">https://binary.pensoft.net/fig/554102</uri></graphic></fig></tp:treatment-sec><ref-list><ref id="B5"><mixed-citation xmlns:xlink="http://www.w3.org/1999/xlink" xlink:type="simple"><person-group><name name-style="western"><surname>Ball</surname><given-names>GE</given-names></name></person-group> (<year>1959</year>) <article-title>A taxonomic study of the North American <tp:taxon-name><tp:taxon-name-part taxon-name-part-type="tribe">Licinini</tp:taxon-name-part></tp:taxon-name>, with notes on the Old World species of the genus <italic><tp:taxon-name><tp:taxon-name-part taxon-name-part-type="genus">Diplocheila</tp:taxon-name-part></tp:taxon-name></italic> Brullé (<tp:taxon-name><tp:taxon-name-part taxon-name-part-type="order">Coleoptera</tp:taxon-name-part></tp:taxon-name>).</article-title><source>Memoirs of the American Entomological Society</source><volume>16</volume>: <fpage>1</fpage>–<lpage>258</lpage>.</mixed-citation></ref></ref-list></tp:taxon-treatment>
