# Supplementary material for: The genus Diplocheila Brullé, 1834 in Cambodia, with descriptions of two new species (Coleoptera, Carabidae, Licinini)
Source: Zookeys. 2021 Jun 16;1044:427–48. doi: 10.3897/zookeys.1044.60072 (PMC8222295; doi:10.3897/zookeys.1044.60072)
Supplement: XML Treatment for Diplocheila (Diplocheila) erwini [file zookeys.1044.60072-treatment6.xml]

<!DOCTYPE tp:taxon-treatment
  PUBLIC "-//TaxonX//DTD Taxonomic Treatment Publishing DTD v0 20100105//EN" "tax-treatment-NSO.dtd">
<tp:taxon-treatment xmlns:tp="http://www.plazi.org/taxpub"><tp:treatment-meta><kwd-group><label>Taxon classification</label><kwd><named-content xmlns:xlink="http://www.w3.org/1999/xlink" content-type="kingdom">Animalia</named-content></kwd><kwd><named-content xmlns:xlink="http://www.w3.org/1999/xlink" content-type="order">Coleoptera</named-content></kwd><kwd><named-content xmlns:xlink="http://www.w3.org/1999/xlink" content-type="family">Carabidae</named-content></kwd></kwd-group><mixed-citation publication-type="journal"><person-group><name><surname>Allegro</surname><given-names>Gianni</given-names></name><name><surname>Giachino</surname><given-names>Pier Mauro</given-names></name></person-group><article-title>The genus <italic><tp:taxon-name><tp:taxon-name-part taxon-name-part-type="genus" reg="Diplocheila">Diplocheila</tp:taxon-name-part></tp:taxon-name></italic> Brullé, 1834 in Cambodia, with descriptions of two new species (<tp:taxon-name><tp:taxon-name-part taxon-name-part-type="order">Coleoptera</tp:taxon-name-part></tp:taxon-name>, <tp:taxon-name><tp:taxon-name-part taxon-name-part-type="family">Carabidae</tp:taxon-name-part></tp:taxon-name>, <tp:taxon-name><tp:taxon-name-part taxon-name-part-type="tribe">Licinini</tp:taxon-name-part></tp:taxon-name>)</article-title><source>Zookeys</source><day>16</day><month>6</month><year>2021</year><volume>1044</volume><fpage>427</fpage><lpage>448</lpage><pub-id pub-id-type="doi">10.3897/zookeys.1044.60072</pub-id></mixed-citation></tp:treatment-meta><tp:nomenclature><tp:taxon-name><object-id xmlns:xlink="http://www.w3.org/1999/xlink" content-type="arpha" xlink:type="simple">DC82C006-2D23-5FA0-8F17-B1D83A9DD9EB</object-id>
            <tp:taxon-name-part taxon-name-part-type="genus" reg="Diplocheila">Diplocheila</tp:taxon-name-part> (<tp:taxon-name-part taxon-name-part-type="subgenus" reg="Diplocheila">Diplocheila</tp:taxon-name-part>) <tp:taxon-name-part taxon-name-part-type="species" reg="erwini">erwini</tp:taxon-name-part><object-id xmlns:xlink="http://www.w3.org/1999/xlink" content-type="zoobank" xlink:type="simple">http://zoobank.org/108A8C27-E70A-4322-AF94-73E2CE64DEAB</object-id></tp:taxon-name><tp:taxon-status xmlns:xlink="http://www.w3.org/1999/xlink" xlink:type="simple">sp. nov.</tp:taxon-status><xref ref-type="fig" rid="F5">Figures 5</xref><xref ref-type="fig" rid="F6">, 11</xref><xref ref-type="fig" rid="F7">, 17</xref><xref ref-type="fig" rid="F9">, 23</xref><xref ref-type="fig" rid="F10">, 30</xref><xref ref-type="fig" rid="F11">, 33</xref></tp:nomenclature><tp:treatment-sec sec-type="type locality" id="SECID0E6HBG"><title>Type locality.</title><p>Cambodia, Kampong Chhnang, Khom Domnatpopol, Tonle Sap Lake.</p></tp:treatment-sec><tp:treatment-sec sec-type="material" id="SECID0EEIBG"><title>Material examined.</title><p><bold><italic>Holotype</italic></bold>: ♂, Cambodia, Kampong Chhnang Province, Khom Domnatpopol, Tonle Sap Lake, <named-content xmlns:xlink="http://www.w3.org/1999/xlink" content-type="dwc:verbatimCoordinates" xlink:type="simple"><named-content content-type="geo-json" specific-use="{&#34;type&#34;:&#34;Point&#34;,&#34;coordinates&#34;:[104.687500,12.237222]}" id="NCID0ESIBG" xlink:type="simple">12°14'14"N, 104°41'15"E</named-content></named-content>, (light trap), 21.V.2018, Rossi, Bernardi and Kong leg. (<abbrev xmlns:xlink="http://www.w3.org/1999/xlink" xlink:title="Gianni Allegro Collection, Moncalvo (AT), Italy" id="ABBRID0EXIBG" xlink:type="simple">CAl</abbrev>).</p><p><bold><italic>Paratypes</italic></bold>: (1 ♂ and 3 ♀♀); 1 ♀ same data as holotype; 1 ♂ Cambodia, Kampong Chhnang, Rolea B’ier District, Toulkrolanh Village, <named-content xmlns:xlink="http://www.w3.org/1999/xlink" content-type="dwc:verbatimCoordinates" xlink:type="simple"><named-content content-type="geo-json" specific-use="{&#34;type&#34;:&#34;Point&#34;,&#34;coordinates&#34;:[104.663889,12.225278]}" id="NCID0EFJBG" xlink:type="simple">12°13'31"N, 104°39'50"E</named-content></named-content>, light trap, 7.XI.2018, W. Rossi and V. Kong leg.; 2 ♀♀, Cambodia, Kampong Chhnang, banks of Tonle Sap Lake, light trap, 17.V.2019, W. Rossi and V. Kong leg. (<abbrev xmlns:xlink="http://www.w3.org/1999/xlink" xlink:title="Gianni Allegro Collection, Moncalvo (AT), Italy" id="ABBRID0EKJBG" xlink:type="simple">CAl</abbrev>, <abbrev xmlns:xlink="http://www.w3.org/1999/xlink" xlink:title="Pier Mauro Giachino Collection, San Martino Canavese (TO), Italy" id="ABBRID0EOJBG" xlink:type="simple">CGi</abbrev>).</p></tp:treatment-sec><tp:treatment-sec sec-type="diagnosis" id="SECID0ESJBG"><title>Diagnosis.</title><p>A medium-sized to small <italic><tp:taxon-name><tp:taxon-name-part taxon-name-part-type="genus" reg="Diplocheila">Diplocheila</tp:taxon-name-part></tp:taxon-name></italic> (<abbrev xmlns:xlink="http://www.w3.org/1999/xlink" xlink:title="apparent body length" id="ABBRID0E6JBG" xlink:type="simple">ABL</abbrev>: 12–14 mm) of the <italic><tp:taxon-name><tp:taxon-name-part taxon-name-part-type="genus" reg="Diplocheila"/><tp:taxon-name-part taxon-name-part-type="species" reg="polita">polita</tp:taxon-name-part></tp:taxon-name></italic> group in the subgenus <tp:taxon-name><tp:taxon-name-part taxon-name-part-type="genus" reg="Diplocheila"/><tp:taxon-name-part taxon-name-part-type="subgenus" reg="Diplocheila">Diplocheila</tp:taxon-name-part></tp:taxon-name> (sensu <xref ref-type="bibr" rid="B5">Ball 1959</xref>). It is easily distinguished from the other species of the group with a sexsetose labrum (<italic><tp:taxon-name><tp:taxon-name-part taxon-name-part-type="genus" reg="Diplocheila">D.</tp:taxon-name-part> <tp:taxon-name-part taxon-name-part-type="species" reg="indus">indus</tp:taxon-name-part></tp:taxon-name></italic>, <italic><tp:taxon-name><tp:taxon-name-part taxon-name-part-type="genus" reg="Diplocheila">D.</tp:taxon-name-part> <tp:taxon-name-part taxon-name-part-type="species" reg="laevigata">laevigata</tp:taxon-name-part></tp:taxon-name></italic>, <italic><tp:taxon-name><tp:taxon-name-part taxon-name-part-type="genus" reg="Diplocheila">D.</tp:taxon-name-part> <tp:taxon-name-part taxon-name-part-type="species" reg="laevigotoides">laevigotoides</tp:taxon-name-part></tp:taxon-name></italic>, and <italic><tp:taxon-name><tp:taxon-name-part taxon-name-part-type="genus" reg="Diplocheila">D.</tp:taxon-name-part> <tp:taxon-name-part taxon-name-part-type="species" reg="walterrossii">walterrossii</tp:taxon-name-part></tp:taxon-name></italic> sp. nov.) by the smaller body size (≤14 mm), the narrower and almost quadrangular pronotum (transverse in the four other species), with hind angles not protruding (protruding in <italic><tp:taxon-name><tp:taxon-name-part taxon-name-part-type="genus" reg="Diplocheila">D.</tp:taxon-name-part> <tp:taxon-name-part taxon-name-part-type="species" reg="indus">indus</tp:taxon-name-part></tp:taxon-name></italic>), and by the morphology of the aedeagus.</p></tp:treatment-sec><tp:treatment-sec sec-type="description" id="SECID0ERMBG"><title>Description.</title><p><bold><italic>Habitus</italic></bold>: <abbrev xmlns:xlink="http://www.w3.org/1999/xlink" xlink:title="apparent body length" id="ABBRID0E3MBG" xlink:type="simple">ABL</abbrev>: 12–14 mm (<abbrev xmlns:xlink="http://www.w3.org/1999/xlink" xlink:title="holotype" id="ABBRID0EANBG" xlink:type="simple">HT</abbrev> ♂ 13.5 mm). Body parallel-sided, moderately shiny, black with antennae and palpi piceous-brown (Fig. <xref ref-type="fig" rid="F5">5</xref>).</p><fig id="F5" position="float" orientation="portrait"><object-id xmlns:xlink="http://www.w3.org/1999/xlink" content-type="doi" xlink:type="simple">10.3897/zookeys.1044.60072.figure5</object-id><object-id xmlns:xlink="http://www.w3.org/1999/xlink" content-type="arpha" xlink:type="simple">ECB98F6F-F616-5917-8C2D-97567ABE8AC0</object-id><label>Figure 5.</label><caption><p><italic><tp:taxon-name><tp:taxon-name-part taxon-name-part-type="genus" reg="Diplocheila">Diplocheila</tp:taxon-name-part> <tp:taxon-name-part taxon-name-part-type="species" reg="erwini">erwini</tp:taxon-name-part></tp:taxon-name></italic> sp. nov.: habitus of holotype.</p></caption><graphic xmlns:xlink="http://www.w3.org/1999/xlink" xlink:href="zookeys-1044-427-g005.jpg" position="float" orientation="portrait" xlink:type="simple" id="oo_554096.jpg"><uri content-type="original_file" xlink:type="simple">https://binary.pensoft.net/fig/554096</uri></graphic></fig><p><bold><italic>Head</italic></bold>: almost quadrangular, glabrous except for the supraorbital setae, narrow in comparison with pronotum. Eyes markedly convex; a single supraorbital seta on each side. Dorsum with microsculpture not evident, only with scattered punctures visible at &gt;100× magnification; frontal impressions short and superficial. Labrum symmetrically and deeply (<abbrev xmlns:xlink="http://www.w3.org/1999/xlink" xlink:title="ratio of the length measured between the straight line connecting the apices of lateral lobes of the labrum and narrowest point of medial emargination (a) and the length measured between the straight line connecting the apices of lateral lobes of the labrum and frontoclypeal suture (b)" id="ABBRID0EHOBG" xlink:type="simple">LR</abbrev> = 0.78) emarginate, with six setigerous punctures on anterior margin (4 medial equidistant + 2 lateral on lobes). Clypeus trapezoid, distinctly concave anteriorly, with 1 seta on each side at anterolateral corner. Antennae moderately long, densely pubescent from segment 4, with terminal 2 articles surpassing base of pronotum; segments elongate, the second one short, as long as a half of first. Mandibles elongate, broad, approximately similar each another (the left with apical cutting edge more concave), with scrobe well-defined and glabrous and apex blunt; terebral tooth triangular and prominent. Labial and maxillary palps fusiform, with apices narrowly truncate.</p><p><bold><italic>Thorax</italic></bold>: pronotum smooth, with very faint microsculpture evident at &gt;200× magnification and with scattered punctures, subquadrate (<abbrev xmlns:xlink="http://www.w3.org/1999/xlink" xlink:title="pronotum width" id="ABBRID0ETOBG" xlink:type="simple">PW</abbrev>/<abbrev xmlns:xlink="http://www.w3.org/1999/xlink" xlink:title="pronotum length" id="ABBRID0EXOBG" xlink:type="simple">PL</abbrev> = 1.18), widest at middle (Fig. <xref ref-type="fig" rid="F6">11</xref>). Disk moderately convex. Sides from rectilinear to hardly rounded in anterior half; rectilinear or very slightly sinuate backwards. Hind angles rounded obtuse, provided with a postero-lateral seta. Posterior margin rectilinear between basal impressions, which are linear and markedly impressed; anterior margin with front angles nearly obsolete. A single lateral seta on each side just above middle. Lateral bead continuous, separated from the discal area by a narrow groove, only scarcely dilated before hind angles. Medial longitudinal impression fine, nearly reaching anterior and posterior margins; anterior transversal impression absent.</p><p><bold><italic>Elytra</italic></bold>: moderately long (<abbrev xmlns:xlink="http://www.w3.org/1999/xlink" xlink:title="elytra length" id="ABBRID0EGPBG" xlink:type="simple">EL</abbrev>/<abbrev xmlns:xlink="http://www.w3.org/1999/xlink" xlink:title="elytral width" id="ABBRID0EKPBG" xlink:type="simple">EW</abbrev> = 1.59), parallel-sided, slightly convex and flattened on disk, widest at middle, with rounded shoulders and sides delicately sinuate before apex. Surface moderately shiny; microsculpture evident only at high magnification (&gt;100×), consisting of fine, slightly transverse meshes. Epipleura without any distinct external plicae (“uncrossed epipleura”). Intervals moderately convex, smooth; striae deeply impressed on the whole length, distinctly punctate. Parascutellar stria present; scutellar setigerous pore present at base of stria 1, just before conjunction with stria 2. Basal margin complete. Discal setigerous punctures absent; umbilicate series of setigerous punctures continuous, not interrupted at middle. Hind wings fully developed.</p><p><bold><italic>Ventral surface</italic> (thorax and abdomen)</bold>: prosternum and proepisterna glabrous and impunctate (only with very fine punctures). Metepisterna as long as twice the width of anterior side; metepimera large, broadly rounded. Prosternal intercoxal process widely rounded and bordered at apex. Abdominal ventrites IV–VI shiny but shagreened at sides, glabrous except one pair subapical central setae; males with 2, females with 4 marginal setae at apex of ventrite VII.</p><p><bold><italic>Legs</italic></bold>: moderately slender. Posterior face of femora with 1 seta in profemora, 2 in mesofemora and metafemora. Metatrochanters glabrous and slightly shorter than half length of metafemora. Protibial antennal cleaning organ well developed, with 2 clip setae. Protibiae robust, with 4 or 5 outer apical spines; mesotibiae with a group of setae at middle of inner face; metatibiae longitudinally furrowed at inner face. Dorsal face of tarsomeres smooth. Male protarsomeres 1–3 distinctly dilated, slightly asymmetrical; meso- and metatarsomeres not dilated in both sexes; tarsomere 5 ventrally glabrous, dorsally with 2 apical setae; claws smooth.</p><p><bold><italic>Male genitalia</italic></bold>: median lobe of aedeagus short and markedly swollen before apex in lateral view (Fig. <xref ref-type="fig" rid="F9">23</xref>); the apical lamella shortly triangular in dorsal view, with blunt tip (Fig. <xref ref-type="fig" rid="F10">30</xref>), apex very slightly bent downwards in lateral view. Ostium long, in dorsal position. Right paramere oval; left paramere conchoid.</p></tp:treatment-sec><tp:treatment-sec sec-type="etymology" id="SECID0ELQBG"><title>Etymology.</title><p>This species is named, as a token of our esteem, after our late colleague Terry Erwin, a world-renowned specialist in world and tropical <tp:taxon-name><tp:taxon-name-part taxon-name-part-type="family">Carabidae</tp:taxon-name-part></tp:taxon-name>.</p></tp:treatment-sec><tp:treatment-sec sec-type="distribution" id="SECID0EWQBG"><title>Distribution and ecology.</title><p><italic><tp:taxon-name><tp:taxon-name-part taxon-name-part-type="genus" reg="Geographical">Geographical</tp:taxon-name-part> <tp:taxon-name-part taxon-name-part-type="species" reg="distribution">distribution</tp:taxon-name-part></tp:taxon-name></italic>: this species is recorded only from the extreme south banks of the Tonle Sap Lake, Kampong Chhnang Province, Cambodia. It seems to have a more restricted <tp:taxon-name><tp:taxon-name-part taxon-name-part-type="genus" reg="Geographical"/><tp:taxon-name-part taxon-name-part-type="species" reg="distribution">distribution</tp:taxon-name-part></tp:taxon-name> than <italic><tp:taxon-name><tp:taxon-name-part taxon-name-part-type="genus" reg="Diplocheila">D.</tp:taxon-name-part> <tp:taxon-name-part taxon-name-part-type="species" reg="walterrossii">walterrossii</tp:taxon-name-part></tp:taxon-name></italic> sp. nov., which has been recorded from the same site as well as from other two localities in north-western Cambodia (Fig. <xref ref-type="fig" rid="F11">33</xref>). <italic>Life habits</italic>: the specimens of the type series were collected on lake banks by light trapping. No other data are available.</p></tp:treatment-sec><tp:treatment-sec sec-type="remarks" id="SECID0EBSBG"><title>Remarks.</title><p>It is difficult to assess the closest relatives of <italic><tp:taxon-name><tp:taxon-name-part taxon-name-part-type="genus" reg="Diplocheila">D.</tp:taxon-name-part> <tp:taxon-name-part taxon-name-part-type="species" reg="erwini">erwini</tp:taxon-name-part></tp:taxon-name></italic> sp. nov. It belongs to the <italic><tp:taxon-name><tp:taxon-name-part taxon-name-part-type="genus" reg="Diplocheila">D.</tp:taxon-name-part> <tp:taxon-name-part taxon-name-part-type="species" reg="polita">polita</tp:taxon-name-part></tp:taxon-name></italic> group (sensu <xref ref-type="bibr" rid="B5">Ball 1959</xref>), as it shares the characters distinguishing this group and, moreover, its aedeagus is very similar to that of <italic><tp:taxon-name><tp:taxon-name-part taxon-name-part-type="genus" reg="Diplocheila">D.</tp:taxon-name-part> <tp:taxon-name-part taxon-name-part-type="species" reg="polita">polita</tp:taxon-name-part></tp:taxon-name></italic> (see pl. V, fig. 72a in <xref ref-type="bibr" rid="B5">Ball 1959</xref>). <italic><tp:taxon-name><tp:taxon-name-part taxon-name-part-type="genus" reg="Diplocheila">Diplocheila</tp:taxon-name-part> <tp:taxon-name-part taxon-name-part-type="species" reg="erwini">erwini</tp:taxon-name-part></tp:taxon-name></italic> sp. nov., on the other hand, is easily distinguished from <italic><tp:taxon-name><tp:taxon-name-part taxon-name-part-type="genus" reg="Diplocheila">D.</tp:taxon-name-part> <tp:taxon-name-part taxon-name-part-type="species" reg="polita">polita</tp:taxon-name-part></tp:taxon-name></italic> which has a quadrisetose labrum and pronotum more transverse (<abbrev xmlns:xlink="http://www.w3.org/1999/xlink" xlink:title="pronotum width" id="ABBRID0EGUBG" xlink:type="simple">PW</abbrev>/<abbrev xmlns:xlink="http://www.w3.org/1999/xlink" xlink:title="pronotum length" id="ABBRID0EKUBG" xlink:type="simple">PL</abbrev> = 1.31 according to Fig. <xref ref-type="fig" rid="F10">26</xref> in Plate II in <xref ref-type="bibr" rid="B5">Ball 1959</xref>), as well as a larger body size (<abbrev xmlns:xlink="http://www.w3.org/1999/xlink" xlink:title="apparent body length" id="ABBRID0EWUBG" xlink:type="simple">ABL</abbrev> = 13.4–18.4) (<xref ref-type="bibr" rid="B5">Ball 1959</xref>).</p><fig id="F6" position="float" orientation="portrait"><object-id xmlns:xlink="http://www.w3.org/1999/xlink" content-type="doi" xlink:type="simple">10.3897/zookeys.1044.60072.figures6-11</object-id><object-id xmlns:xlink="http://www.w3.org/1999/xlink" content-type="arpha" xlink:type="simple">ED32D887-63D4-5221-B97B-0FAFD5EE0455</object-id><label>Figures 6–11.</label><caption><p>Pronotum of <italic><tp:taxon-name><tp:taxon-name-part taxon-name-part-type="genus" reg="Diplocheila">Diplocheila</tp:taxon-name-part></tp:taxon-name></italic> species <bold>6</bold><italic><tp:taxon-name><tp:taxon-name-part taxon-name-part-type="genus" reg="Diplocheila">D.</tp:taxon-name-part> <tp:taxon-name-part taxon-name-part-type="species" reg="laevigata">laevigata</tp:taxon-name-part></tp:taxon-name></italic><abbrev xmlns:xlink="http://www.w3.org/1999/xlink" xlink:title="holotype" id="ABBRID0E1VBG" xlink:type="simple">HT</abbrev><bold>7</bold><italic><tp:taxon-name><tp:taxon-name-part taxon-name-part-type="genus" reg="Diplocheila">D.</tp:taxon-name-part> <tp:taxon-name-part taxon-name-part-type="species" reg="laevigotoides">laevigotoides</tp:taxon-name-part></tp:taxon-name></italic><abbrev xmlns:xlink="http://www.w3.org/1999/xlink" xlink:title="holotype" id="ABBRID0ELWBG" xlink:type="simple">HT</abbrev><bold>8</bold><italic><tp:taxon-name><tp:taxon-name-part taxon-name-part-type="genus" reg="Diplocheila">D.</tp:taxon-name-part> <tp:taxon-name-part taxon-name-part-type="species" reg="laevigata">laevigata</tp:taxon-name-part></tp:taxon-name></italic> from Cambodia <bold>9</bold><italic><tp:taxon-name><tp:taxon-name-part taxon-name-part-type="genus" reg="Diplocheila">Diplocheila</tp:taxon-name-part></tp:taxon-name></italic> sp. from Thailand <bold>10</bold><italic><tp:taxon-name><tp:taxon-name-part taxon-name-part-type="genus" reg="Diplocheila">D.</tp:taxon-name-part> <tp:taxon-name-part taxon-name-part-type="species" reg="walterrossii">walterrossii</tp:taxon-name-part></tp:taxon-name></italic> sp. nov. <abbrev xmlns:xlink="http://www.w3.org/1999/xlink" xlink:title="holotype" id="ABBRID0ESXBG" xlink:type="simple">HT</abbrev><bold>11</bold><italic><tp:taxon-name><tp:taxon-name-part taxon-name-part-type="genus" reg="Diplocheila">D.</tp:taxon-name-part> <tp:taxon-name-part taxon-name-part-type="species" reg="erwini">erwini</tp:taxon-name-part></tp:taxon-name></italic> sp. nov. <abbrev xmlns:xlink="http://www.w3.org/1999/xlink" xlink:title="holotype" id="ABBRID0EDYBG" xlink:type="simple">HT</abbrev>.</p></caption><graphic xmlns:xlink="http://www.w3.org/1999/xlink" xlink:href="zookeys-1044-427-g006.jpg" position="float" orientation="portrait" xlink:type="simple" id="oo_554097.jpg"><uri content-type="original_file" xlink:type="simple">https://binary.pensoft.net/fig/554097</uri></graphic></fig><fig id="F7" position="float" orientation="portrait"><object-id xmlns:xlink="http://www.w3.org/1999/xlink" content-type="doi" xlink:type="simple">10.3897/zookeys.1044.60072.figures12-17</object-id><object-id xmlns:xlink="http://www.w3.org/1999/xlink" content-type="arpha" xlink:type="simple">32F7F63D-6E6B-5337-AA6E-949F8FE5DF3E</object-id><label>Figures 12–17.</label><caption><p>Labrum of <italic><tp:taxon-name><tp:taxon-name-part taxon-name-part-type="genus" reg="Diplocheila">Diplocheila</tp:taxon-name-part></tp:taxon-name></italic> species <bold>12</bold><italic><tp:taxon-name><tp:taxon-name-part taxon-name-part-type="genus" reg="Diplocheila">D.</tp:taxon-name-part> <tp:taxon-name-part taxon-name-part-type="species" reg="laevigata">laevigata</tp:taxon-name-part></tp:taxon-name></italic><abbrev xmlns:xlink="http://www.w3.org/1999/xlink" xlink:title="holotype" id="ABBRID0EIZBG" xlink:type="simple">HT</abbrev><bold>13</bold><italic><tp:taxon-name><tp:taxon-name-part taxon-name-part-type="genus" reg="Diplocheila">D.</tp:taxon-name-part> <tp:taxon-name-part taxon-name-part-type="species" reg="laevigotoides">laevigotoides</tp:taxon-name-part></tp:taxon-name></italic><abbrev xmlns:xlink="http://www.w3.org/1999/xlink" xlink:title="holotype" id="ABBRID0EZZBG" xlink:type="simple">HT</abbrev><bold>14</bold><italic><tp:taxon-name><tp:taxon-name-part taxon-name-part-type="genus" reg="Diplocheila">D.</tp:taxon-name-part> <tp:taxon-name-part taxon-name-part-type="species" reg="laevigata">laevigata</tp:taxon-name-part></tp:taxon-name></italic> from Cambodia <bold>15</bold><italic><tp:taxon-name><tp:taxon-name-part taxon-name-part-type="genus" reg="Diplocheila">Diplocheila</tp:taxon-name-part></tp:taxon-name></italic> sp. from Thailand <bold>16</bold><italic><tp:taxon-name><tp:taxon-name-part taxon-name-part-type="genus" reg="Diplocheila">D.</tp:taxon-name-part> <tp:taxon-name-part taxon-name-part-type="species" reg="walterrossii">walterrossii</tp:taxon-name-part></tp:taxon-name></italic> sp. nov. <abbrev xmlns:xlink="http://www.w3.org/1999/xlink" xlink:title="holotype" id="ABBRID0EA2BG" xlink:type="simple">HT</abbrev><bold>17</bold><italic><tp:taxon-name><tp:taxon-name-part taxon-name-part-type="genus" reg="Diplocheila">D.</tp:taxon-name-part> <tp:taxon-name-part taxon-name-part-type="species" reg="erwini">erwini</tp:taxon-name-part></tp:taxon-name></italic> sp. nov. <abbrev xmlns:xlink="http://www.w3.org/1999/xlink" xlink:title="holotype" id="ABBRID0ER2BG" xlink:type="simple">HT</abbrev>.</p></caption><graphic xmlns:xlink="http://www.w3.org/1999/xlink" xlink:href="zookeys-1044-427-g007.jpg" position="float" orientation="portrait" xlink:type="simple" id="oo_554098.jpg"><uri content-type="original_file" xlink:type="simple">https://binary.pensoft.net/fig/554098</uri></graphic></fig><fig id="F8" position="float" orientation="portrait"><object-id xmlns:xlink="http://www.w3.org/1999/xlink" content-type="doi" xlink:type="simple">10.3897/zookeys.1044.60072.figures18-19</object-id><object-id xmlns:xlink="http://www.w3.org/1999/xlink" content-type="arpha" xlink:type="simple">AC932926-3CF3-5CED-AE0A-3B1CD08CDAC0</object-id><label>Figures 18–19.</label><caption><p>Male protarsi of <italic><tp:taxon-name><tp:taxon-name-part taxon-name-part-type="genus" reg="Diplocheila">Diplocheila</tp:taxon-name-part></tp:taxon-name></italic> species <bold>18</bold><italic><tp:taxon-name><tp:taxon-name-part taxon-name-part-type="genus" reg="Diplocheila">D.</tp:taxon-name-part> <tp:taxon-name-part taxon-name-part-type="species" reg="laevigata">laevigata</tp:taxon-name-part></tp:taxon-name></italic> from Cambodia <bold>19</bold><italic><tp:taxon-name><tp:taxon-name-part taxon-name-part-type="genus" reg="Diplocheila">D.</tp:taxon-name-part> <tp:taxon-name-part taxon-name-part-type="species" reg="walterrossii">walterrossii</tp:taxon-name-part></tp:taxon-name></italic> sp. nov. <abbrev xmlns:xlink="http://www.w3.org/1999/xlink" xlink:title="holotype" id="ABBRID0ED4BG" xlink:type="simple">HT</abbrev>.</p></caption><graphic xmlns:xlink="http://www.w3.org/1999/xlink" xlink:href="zookeys-1044-427-g008.jpg" position="float" orientation="portrait" xlink:type="simple" id="oo_554099.jpg"><uri content-type="original_file" xlink:type="simple">https://binary.pensoft.net/fig/554099</uri></graphic></fig></tp:treatment-sec><tp:treatment-sec><!--Section generated to contain objects referenced in tp:taxon-treatment.--><fig id="F9" position="float" orientation="portrait"><object-id xmlns:xlink="http://www.w3.org/1999/xlink" content-type="doi" xlink:type="simple">10.3897/zookeys.1044.60072.figures20-25</object-id><object-id xmlns:xlink="http://www.w3.org/1999/xlink" content-type="arpha" xlink:type="simple">C95CBA2F-E502-5D90-84FF-1EE311F4055F</object-id><label>Figures 20–25.</label><caption><p>Aedeagus in lateral view of <italic><tp:taxon-name><tp:taxon-name-part taxon-name-part-type="genus" reg="Diplocheila">Diplocheila</tp:taxon-name-part></tp:taxon-name></italic> species <bold>20</bold><italic><tp:taxon-name><tp:taxon-name-part taxon-name-part-type="genus" reg="Diplocheila">D.</tp:taxon-name-part> <tp:taxon-name-part taxon-name-part-type="species" reg="laevigata">laevigata</tp:taxon-name-part></tp:taxon-name></italic> from Cambodia <bold>21</bold><italic><tp:taxon-name><tp:taxon-name-part taxon-name-part-type="genus" reg="Diplocheila">Diplocheila</tp:taxon-name-part></tp:taxon-name></italic> sp. from Thailand <bold>22</bold><italic><tp:taxon-name><tp:taxon-name-part taxon-name-part-type="genus" reg="Diplocheila">D.</tp:taxon-name-part> <tp:taxon-name-part taxon-name-part-type="species" reg="walterrossii">walterrossii</tp:taxon-name-part></tp:taxon-name></italic> sp. nov. <abbrev xmlns:xlink="http://www.w3.org/1999/xlink" xlink:title="holotype" id="ABBRID0ECNAI" xlink:type="simple">HT</abbrev><bold>23</bold><italic><tp:taxon-name><tp:taxon-name-part taxon-name-part-type="genus" reg="Diplocheila">D.</tp:taxon-name-part> <tp:taxon-name-part taxon-name-part-type="species" reg="erwini">erwini</tp:taxon-name-part></tp:taxon-name></italic> sp. nov. <abbrev xmlns:xlink="http://www.w3.org/1999/xlink" xlink:title="holotype" id="ABBRID0ETNAI" xlink:type="simple">HT</abbrev><bold>24</bold><italic><tp:taxon-name><tp:taxon-name-part taxon-name-part-type="genus" reg="Diplocheila">D.</tp:taxon-name-part> <tp:taxon-name-part taxon-name-part-type="species" reg="laevis">laevis</tp:taxon-name-part></tp:taxon-name></italic> from Cambodia <bold>25</bold><italic><tp:taxon-name><tp:taxon-name-part taxon-name-part-type="genus" reg="Diplocheila">D.</tp:taxon-name-part> <tp:taxon-name-part taxon-name-part-type="species" reg="latifrons">latifrons</tp:taxon-name-part></tp:taxon-name></italic> from Cambodia.</p></caption><graphic xmlns:xlink="http://www.w3.org/1999/xlink" xlink:href="zookeys-1044-427-g009.jpg" position="float" orientation="portrait" xlink:type="simple" id="oo_554100.jpg"><uri content-type="original_file" xlink:type="simple">https://binary.pensoft.net/fig/554100</uri></graphic></fig><fig id="F10" position="float" orientation="portrait"><object-id xmlns:xlink="http://www.w3.org/1999/xlink" content-type="doi" xlink:type="simple">10.3897/zookeys.1044.60072.figures26-32</object-id><object-id xmlns:xlink="http://www.w3.org/1999/xlink" content-type="arpha" xlink:type="simple">D4D87042-C8BD-5D27-A50D-AC72C62EA26E</object-id><label>Figures 26–32.</label><caption><p>Aedeagus in dorsal view of <italic><tp:taxon-name><tp:taxon-name-part taxon-name-part-type="genus" reg="Diplocheila">Diplocheila</tp:taxon-name-part></tp:taxon-name></italic> species <bold>26</bold><italic><tp:taxon-name><tp:taxon-name-part taxon-name-part-type="genus" reg="Diplocheila">D.</tp:taxon-name-part> <tp:taxon-name-part taxon-name-part-type="species" reg="laevigata">laevigata</tp:taxon-name-part></tp:taxon-name></italic><abbrev xmlns:xlink="http://www.w3.org/1999/xlink" xlink:title="holotype" id="ABBRID0ESPAI" xlink:type="simple">HT</abbrev><bold>27</bold><italic><tp:taxon-name><tp:taxon-name-part taxon-name-part-type="genus" reg="Diplocheila">D.</tp:taxon-name-part> <tp:taxon-name-part taxon-name-part-type="species" reg="laevigata">laevigata</tp:taxon-name-part></tp:taxon-name></italic> from Cambodia <bold>28</bold><italic><tp:taxon-name><tp:taxon-name-part taxon-name-part-type="genus" reg="Diplocheila">Diplocheila</tp:taxon-name-part></tp:taxon-name></italic> sp. from Thailand <bold>29</bold><italic><tp:taxon-name><tp:taxon-name-part taxon-name-part-type="genus" reg="Diplocheila">D.</tp:taxon-name-part> <tp:taxon-name-part taxon-name-part-type="species" reg="walterrossii">walterrossii</tp:taxon-name-part></tp:taxon-name></italic> sp. nov. <abbrev xmlns:xlink="http://www.w3.org/1999/xlink" xlink:title="holotype" id="ABBRID0EZQAI" xlink:type="simple">HT</abbrev><bold>30</bold><italic><tp:taxon-name><tp:taxon-name-part taxon-name-part-type="genus" reg="Diplocheila">D.</tp:taxon-name-part> <tp:taxon-name-part taxon-name-part-type="species" reg="erwini">erwini</tp:taxon-name-part></tp:taxon-name></italic> sp. nov. <abbrev xmlns:xlink="http://www.w3.org/1999/xlink" xlink:title="holotype" id="ABBRID0EKRAI" xlink:type="simple">HT</abbrev><bold>31</bold><italic><tp:taxon-name><tp:taxon-name-part taxon-name-part-type="genus" reg="Diplocheila">D.</tp:taxon-name-part> <tp:taxon-name-part taxon-name-part-type="species" reg="laevis">laevis</tp:taxon-name-part></tp:taxon-name></italic> from Cambodia <bold>32</bold><italic><tp:taxon-name><tp:taxon-name-part taxon-name-part-type="genus" reg="Diplocheila">D.</tp:taxon-name-part> <tp:taxon-name-part taxon-name-part-type="species" reg="latifrons">latifrons</tp:taxon-name-part></tp:taxon-name></italic> from Cambodia.</p></caption><graphic xmlns:xlink="http://www.w3.org/1999/xlink" xlink:href="zookeys-1044-427-g010.jpg" position="float" orientation="portrait" xlink:type="simple" id="oo_554101.jpg"><uri content-type="original_file" xlink:type="simple">https://binary.pensoft.net/fig/554101</uri></graphic></fig><fig id="F11" position="float" orientation="portrait"><object-id xmlns:xlink="http://www.w3.org/1999/xlink" content-type="doi" xlink:type="simple">10.3897/zookeys.1044.60072.figure33</object-id><object-id xmlns:xlink="http://www.w3.org/1999/xlink" content-type="arpha" xlink:type="simple">86276CF3-4B67-54A3-A91A-73A0ADBACEE0</object-id><label>Figure 33.</label><caption><p>Distribution map of <italic><tp:taxon-name><tp:taxon-name-part taxon-name-part-type="genus" reg="Diplocheila">Diplocheila</tp:taxon-name-part> <tp:taxon-name-part taxon-name-part-type="species" reg="walterrossii">walterrossii</tp:taxon-name-part></tp:taxon-name></italic> sp. nov. and <italic><tp:taxon-name><tp:taxon-name-part taxon-name-part-type="genus" reg="Diplocheila">D.</tp:taxon-name-part> <tp:taxon-name-part taxon-name-part-type="species" reg="erwini">erwini</tp:taxon-name-part></tp:taxon-name></italic> sp. nov. in Cambodia.</p></caption><graphic xmlns:xlink="http://www.w3.org/1999/xlink" xlink:href="zookeys-1044-427-g011.jpg" position="float" orientation="portrait" xlink:type="simple" id="oo_554102.jpg"><uri content-type="original_file" xlink:type="simple">https://binary.pensoft.net/fig/554102</uri></graphic></fig></tp:treatment-sec><ref-list><ref id="B5"><mixed-citation xmlns:xlink="http://www.w3.org/1999/xlink" xlink:type="simple"><person-group><name name-style="western"><surname>Ball</surname><given-names>GE</given-names></name></person-group> (<year>1959</year>) <article-title>A taxonomic study of the North American <tp:taxon-name><tp:taxon-name-part taxon-name-part-type="tribe">Licinini</tp:taxon-name-part></tp:taxon-name>, with notes on the Old World species of the genus <italic><tp:taxon-name><tp:taxon-name-part taxon-name-part-type="genus">Diplocheila</tp:taxon-name-part></tp:taxon-name></italic> Brullé (<tp:taxon-name><tp:taxon-name-part taxon-name-part-type="order">Coleoptera</tp:taxon-name-part></tp:taxon-name>).</article-title><source>Memoirs of the American Entomological Society</source><volume>16</volume>: <fpage>1</fpage>–<lpage>258</lpage>.</mixed-citation></ref></ref-list></tp:taxon-treatment>
